# Supplementary material for: Contributions of Circulating microRNAs for Early Detection of Lung Cancer
Source: Cancers (Basel). 2022 Aug 30;14(17):4221. doi: 10.3390/cancers14174221 (PMC9454665; doi:10.3390/cancers14174221)
Supplement: Supplementary file 1 [file cancers-14-04221-s001.zip]

Archive with 2 entries (2 files):
- Table S1 Candidate miRNA Panel Cohort AUROCs.xlsx
- Table S2 Candidate miRNA Panel PCR Assay Raw Data.xlsx
