# Supplementary material for: Contributions of Circulating microRNAs for Early Detection of Lung Cancer
Source: Cancers (Basel). 2022 Aug 30;14(17):4221. doi: 10.3390/cancers14174221 (PMC9454665; doi:10.3390/cancers14174221)
Supplement: Supplementary file 1 [file cancers-14-04221-s001.zip › Table S1 Candidate miRNA Panel Cohort AUROCs.xlsx]

## Sheet: Sheet1
Table S1: Candidate miRNA Panel, Cohort AUROCs
		(0-12M]		(0-12M] Stage I+II		(0-12M] Stage III+IV		Adenocarcinoma (0-12m]		Squamous Cell Carcinoma (0-12m]		Other NSCLC (0-12M]		(0-6M]		(6-12M]
miRNA		AUC	Wilcoxon Rank	AUC	Wilcoxon Rank	AUC	Wilcoxon Rank	AUC	Wilcoxon Rank	AUC	Wilcoxon Rank	AUC	Wilcoxon Rank	AUC	Wilcoxon Rank	AUC	Wilcoxon Rank
miR145	miR-145-5p	0.5089	0.798334	0.428	0.137168	0.5271	0.482102	0.4519	0.351668	0.4867	0.795293	0.6183	0.0455634	0.468	0.586384	0.5315	0.469752
miR21	mir-21-5p	0.5777	0.0258012	0.4876	0.798641	0.5791	0.0397599	0.5583	0.25879	0.5866	0.0892861	0.5917	0.1211	0.5368	0.5311	0.6072	0.013743
miR210	miR-210-3p	0.6166	0.000821503	0.5478	0.323376	0.6202	0.00179041	0.5954	0.0644418	0.6189	0.0196713	0.6424	0.0160719	0.6401	0.0167826	0.6042	0.0166119
miR15b	miR-15b-5p	0.4758	0.487989	0.4249	0.120619	0.4831	0.660928	0.4438	0.275856	0.4563	0.391839	0.5472	0.425733	0.4621	0.518728	0.4839	0.71207
miR17	miR-17-5p	0.4704	0.39599	0.4303	0.150207	0.4833	0.664394	0.4623	0.464787	0.4258	0.145513	0.5444	0.453721	0.4365	0.279324	0.4858	0.744571
miR92a	miR-92a-3p	0.58	0.0217013	0.5	1	0.6011	0.00863397	0.5906	0.0788184	0.5622	0.222744	0.5905	0.126144	0.5161	0.78559	0.6139	0.0088142
miR155	miR-155-5p	0.4801	0.568628	0.4099	0.0628043	0.514	0.717196	0.4892	0.834425	0.4512	0.338988	0.5084	0.888354	0.4369	0.282145	0.5027	0.951289
miR451	miR-451a	0.368	0.00015221	0.413	0.0723227	0.3389	2.83284e-05	0.2576	2.58487e-06	0.496	0.938833	0.3391	0.00651706	0.3802	0.0410054	0.3615	0.0014513
miR28-3p	miR-28-3p	0.5046	0.894932	0.4276	0.134787	0.5347	0.367934	0.4878	0.813246	0.4599	0.432078	0.5907	0.125413	0.495	0.934452	0.513	0.76585
miR30b	miR-30b-5p	0.4768	0.506491	0.4439	0.247021	0.4852	0.701789	0.4463	0.298246	0.4428	0.261938	0.5666	0.260768	0.4321	0.246963	0.4992	0.985784
miR101	miR-101-3p	0.5283	0.41776	0.5194	0.688985	0.5228	0.554202	0.4844	0.763752	0.5462	0.365461	0.5631	0.286664	0.472	0.63515	0.5584	0.179789
miR126	miR-126-3p	0.4989	0.976175	0.442	0.230749	0.5168	0.662083	0.4689	0.546939	0.464	0.480655	0.5893	0.131351	0.4702	0.61277	0.5142	0.744571
miR133a	miR-133a-3p	0.5008	0.981469	0.4609	0.420165	0.5256	0.506233	0.4898	0.844093	0.4475	0.303362	0.591	0.123962	0.4754	0.676275	0.5134	0.758091
miR140-5p	miR-140-5p	0.4865	0.698826	0.408	0.0572508	0.5182	0.636879	0.4742	0.618163	0.4719	0.582773	0.5238	0.688807	0.4698	0.608336	0.494	0.890675
miR30c	miR-30c-5p	0.4829	0.623826	0.4527	0.328962	0.4877	0.749558	0.4401	0.245473	0.4557	0.385138	0.5798	0.177273	0.4484	0.37919	0.5019	0.965485
miR106a	miR-106a-5p	0.4579	0.227365	0.4233	0.113211	0.4762	0.536218	0.4394	0.240482	0.4199	0.116401	0.5367	0.535796	0.4591	0.486479	0.4635	0.402354
miR140-3p	miR-140-3p	0.5748	0.0318013	0.5596	0.21863	0.5757	0.0493583	0.5664	0.197894	0.5706	0.166077	0.5922	0.118987	0.5824	0.160172	0.5718	0.0990668
miR148a	miR-148a-3p	0.5552	0.113467	0.5035	0.943056	0.562	0.107302	0.5454	0.379179	0.533	0.517772	0.5998	0.0917709	0.5117	0.844514	0.5825	0.0579211
miR320	miR-320a-3p	0.6219	0.000466285	0.5646	0.182044	0.644	0.000183503	0.6865	0.000297088	0.5663	0.193719	0.6118	0.0587499	0.5805	0.169796	0.6481	0.000659959
miR19b	miR-19b-3p	0.4852	0.670547	0.4724	0.568471	0.4898	0.792167	0.4179	0.11142	0.4962	0.940771	0.5618	0.296125	0.495	0.934452	0.4826	0.689435
miR142-3p	miR-142-3p	0.5182	0.602392	0.4684	0.514441	0.5321	0.404574	0.5018	0.973359	0.4726	0.591158	0.6048	0.0764212	0.4743	0.662451	0.5406	0.351542
miR197	miR-197-3p	0.5421	0.227365	0.4664	0.488463	0.565	0.0913243	0.5283	0.58374	0.5253	0.620074	0.5846	0.153005	0.4883	0.844514	0.574	0.0890741
miR221	miR-221-3p	0.5247	0.478876	0.4694	0.527694	0.5349	0.365399	0.4918	0.87518	0.4872	0.80282	0.6225	0.0384198	0.5217	0.713664	0.5289	0.506473
miR375	miR-375	0.5054	0.877113	0.4558	0.361393	0.5153	0.692368	0.5408	0.42932	0.4978	0.965995	0.4677	0.585551	0.5328	0.577708	0.4909	0.834667
miR-486-5p	miR-486-5p	0.5039	0.911752	0.4736	0.585506	0.5096	0.804462	0.4607	0.446854	0.5304	0.551426	0.5257	0.665026	0.532	0.586384	0.489	0.801048
miR-660-5p	miR-660-5p	0.5533	0.126418	0.5252	0.602773	0.5409	0.28862	0.5463	0.369865	0.5782	0.125148	0.5278	0.639462	0.4891	0.854429	0.5906	0.0373328
miR28		0.5134	0.701776	0.4732	0.580837	0.5245	0.52474	0.4586	0.422134	0.4923	0.880907	0.6181	0.0458839	0.4795	0.72787	0.5314	0.471317
miR103b		0.4834	0.635138	0.4444	0.250744	0.5018	0.962539	0.4551	0.384565	0.4415	0.25172	0.5812	0.169801	0.4435	0.336233	0.504	0.92699
miR142-5p		0.4816	0.597777	0.4363	0.188057	0.4933	0.862851	0.4445	0.282449	0.4757	0.633892	0.5407	0.491982	0.4406	0.31142	0.5072	0.868591
