# Supplementary material for: Contributions of Circulating microRNAs for Early Detection of Lung Cancer
Source: Cancers (Basel). 2022 Aug 30;14(17):4221. doi: 10.3390/cancers14174221 (PMC9454665; doi:10.3390/cancers14174221)
Supplement: Supplementary file 1 [file cancers-14-04221-s001.zip › Table S2 Candidate miRNA Panel PCR Assay Raw Data.xlsx]

## Sheet: Ct data
Table S2: Candidate miRNA Panel, PCR Assay Raw Data
[i]		miR16	miR145	miR182	miR205	miR21	miR210	miR15b	miR17	miR92a	miR155	miR451	miR28-3p	miR30b	miR101	miR126	miR133a	miR140-5p	miR30c	miR106a	miR140-3p	miR148a	miR320	miR203	miR19b	miR31	miR142-3p	miR197	miR221	miR375	miR28	miR103b	miR142-5p	miR486	miR660				delta Ct (target - miR16) ->	miR145	miR182	miR205	miR21	miR210	miR15b	miR17	miR92a	miR155	miR451
1		23.7871	32.9579	35.5485	40	27.6353	33.1029	30.1448	27.5549	27.181	33.6286	26.4404	32.4566	29.3571	33.725	26.8769	35.0185	30.8473	29.164	27.6003	32.0075	31.6493	27.9014	39.0222	27.7938	40	27.36	32.5424	29.8931	32.987	33.4893	31.6354	33.7223	27.1769	31.786					9.17075	11.7614	16.2129	3.84814	9.31574	6.35769	3.76779	3.39387	9.84149	2.65329
2		23.7727	32.0912	35.7816	38.2305	26.8263	32.1689	30.1295	28.1141	26.6339	33.082	27.0683	31.5044	29.2015	34.5218	26.2764	32.6326	31.7309	28.9798	27.8631	32.3066	32.0397	26.7914	36.1002	28.0207	40	26.7942	32.3978	28.4	32.409	33.3346	31.3572	34.3394	27.2094	31.5079					8.31852	12.0089	14.4578	3.05362	8.39616	6.35683	4.34136	2.86114	9.30925	3.29557
3		23.3751	32.8539	37.6679	40	27.5997	32.6633	29.7481	27.7015	27.0776	32.6758	26.1667	32.0127	28.8706	33.978	26.2127	33.9796	30.9052	28.4527	27.5425	32.2212	32.341	27.557	36.4742	27.6838	39.1472	26.633	32.5904	28.3508	32.9811	32.61	30.9656	34.2508	26.9824	31.3649					9.47871	14.2927	16.6249	4.22455	9.28811	6.373	4.32638	3.7025	9.30065	2.79157
6		20.4211	30.3633	35.709	40	25.3392	30.3056	28.2934	25.0428	24.1799	32.0476	22.8362	29.5876	27.3513	31.1141	24.8667	31.9088	29.2103	27.0731	24.5345	29.5095	29.6458	25.2887	37.3435	24.7706	39.8273	24.9048	31.7694	26.8467	32.7897	31.2579	29.0614	32.3794	23.5681	29.1454					9.94224	15.2879	19.5789	4.91814	9.88446	7.87233	4.62174	3.75884	11.6265	2.41514
7		22.7038	35.4968	38.3039	40	28.0267	32.6226	31.2987	27.5535	26.0824	34.1491	25.1963	32.45	30.3187	33.1931	40	35.8269	31.5887	29.9551	27.6656	31.3057	32.3058	26.8339	40	27.4122	40	28.0834	33.7954	30.406	33.4644	35.0205	32.8846	34.3638	25.2732	30.8261					12.793	15.6002	17.2962	5.32298	9.91887	8.59497	4.84977	3.37869	11.4453	2.49255
8		21.7437	32.0637	37.9982	40	27.3976	31.9649	29.6977	26.3798	25.4235	32.5543	24.1077	31.8306	28.6094	32.3829	26.0593	34.4173	30.9791	28.5381	26.1986	30.9203	32.1202	26.7908	37.9417	26.4582	40	26.605	32.9836	28.4971	32.9432	32.9644	30.8399	33.2223	24.8789	30.0867					10.32	16.2545	18.2563	5.65392	10.2213	7.95404	4.63609	3.67987	10.8106	2.36398
9		22.0638	32.1307	35.6488	38.4024	25.219	31.4086	29.6121	27.3615	25.501	33.2698	25.1157	31.0684	28.9899	32.3194	26.124	32.7415	30.8205	28.8499	27.3091	31.3802	31.5647	25.791	38.3913	27.0726	40	26.8172	32.3045	27.9582	32.558	32.8896	31.0366	33.7956	25.1596	28.5836					10.0669	13.585	16.3386	3.15518	9.34477	7.54832	5.29775	3.43721	11.206	3.05195
11		22.2796	32.574	37.5914	40	27.8104	32.2527	30.2448	27.0321	25.8976	33.9438	24.3148	33.3579	30.078	32.9585	27.3465	35.0817	31.3808	29.9821	27.1073	31.2967	32.2557	27.3968	39.0495	26.6737	40	27.6139	33.2577	30.6181	34.4277	33.8909	32.2676	34.0573	25.5301	31.1313					10.2943	15.3118	17.7204	5.53075	9.97305	7.96518	4.75249	3.61796	11.6642	2.03521
12		24.4104	34.215	40	40	29.5627	34.246	31.7986	29.4928	27.4147	34.8857	40	34.0679	30.6386	35.9004	28.1472	34.9371	32.9708	30.3888	29.2548	33.5699	33.8447	29.2008	40	28.491	40	28.7074	34.5361	30.6089	35.2793	35.5948	33.6935	35.1683	27.862	32.754					9.8046	15.5896	15.5896	5.15237	9.83561	7.3882	5.08243	3.00434	10.4754	15.5896
13		25.7292	35.3647	38.8347	40	27.3616	35.0688	32.4418	30.2927	27.7456	34.1213	28.3936	33.858	30.8531	35.4294	27.8811	35.0591	33.4056	30.2907	30.251	33.5279	33.6718	28.0365	38.5268	30.0868	40	29.6128	33.8999	31.9222	33.8333	35.5437	34.2756	35.826	27.7491	30.9956					9.63542	13.1054	14.2708	1.63235	9.33955	6.71258	4.56348	2.0163	8.39209	2.6643
14		23.3124	32.0171	36.3611	38.0891	27.5838	32.9374	28.8514	26.8295	26.5611	32.8247	25.947	30.7178	28.4818	33.2358	25.7075	34.3558	30.8324	27.9778	26.713	32.0387	32.3124	27.525	40	27.3077	40	26.0124	32.8516	27.4175	32.4447	31.7684	30.1267	33.4938	26.4383	31.5038					8.7047	13.0488	14.7767	4.27139	9.62501	5.53906	3.51715	3.24875	9.51235	2.63459
15		23.8656	34.6583	37.5089	40	28.1554	32.9257	30.385	28.0574	27.2219	33.0745	26.3949	32.132	29.529	33.8974	27.0206	34.3625	31.5412	29.241	27.9554	33.4233	32.5409	28.0559	40	28.4254	40	27.1695	33.1781	29.4175	32.2301	33.8914	31.8128	34.9869	27.0136	32.0946					10.7927	13.6433	16.1344	4.28976	9.06012	6.51936	4.19185	3.3563	9.20886	2.52932
16		23.2268	32.0966	36.4396	40	28.1184	34.0072	30.2124	27.3683	26.6508	32.8635	25.4861	31.7854	29.2135	33.7379	26.521	35.2561	31.1684	28.9778	27.2617	32.0393	32.9775	27.6082	39.1795	27.6302	39.6517	26.7659	33.839	29.4453	32.0975	33.085	31.3048	33.8369	26.7759	31.3034					8.86979	13.2128	16.7732	4.89162	10.7803	6.98558	4.14153	3.42394	9.63673	2.25931
17		23.6092	34.0869	40	40	28.7472	33.7743	31.3828	28.1725	27.1537	34.0192	25.6853	33.8083	30.4873	34.0259	27.6455	37.0242	32.1018	30.5279	28.2035	32.6483	35.1759	28.567	40	28.0697	39.7667	28.2963	33.6713	30.701	35.3265	34.5822	32.6586	34.5567	27.2236	32.3182					10.4777	16.3908	16.3908	5.13798	10.1651	7.77363	4.56328	3.54452	10.4101	2.07614
18		23.5372	32.5461	37.694	36.2359	27.2319	32.483	30.2726	27.7229	26.8285	32.5941	25.8202	32.1535	29.2739	33.6664	26.622	35.783	31.3568	29.4257	27.8252	32.0235	31.5174	27.4759	38.8131	28.0753	39.2092	26.7526	33.0579	29.0947	31.9003	33.4596	31.687	34.3965	27.1977	31.1893					9.00894	14.1568	12.6987	3.69473	8.94583	6.73542	4.18577	3.29128	9.05692	2.28307
19		25.0811	34.2106	39.3233	38.5091	29.7437	34.599	31.2341	29.0139	27.8467	35.3499	40	33.4346	30.0778	40	27.1891	35.577	32.8866	30.0681	28.5259	33.9739	34.9057	28.1404	40	30.0677	40	27.997	35.6076	29.9495	35.131	34.7915	31.6625	37.5314	28.2231	32.7819					9.12945	14.2422	13.428	4.66262	9.51786	6.15298	3.93282	2.76558	10.2688	14.9189
20		21.6789	33.0397	38.109	40	27.4313	32.0254	30.7352	26.5844	25.2995	33.5892	24.242	32.092	29.6242	32.9198	26.6578	34.5644	30.6965	29.4102	26.4833	30.9772	31.8329	26.6602	38.2557	26.5607	39.5181	27.6938	33.4795	30.1655	34.5994	34.1131	31.7926	33.8177	24.9812	30.2254					11.3608	16.4301	18.3211	5.75239	10.3466	9.05629	4.90556	3.62059	11.9103	2.56308
21		22.5669	33.0049	37.6124	40	26.5732	32.3912	29.2215	27.0038	25.3602	32.2187	24.9131	31.1209	28.9385	32.266	25.7537	33.6833	30.5835	28.5949	26.9638	31.5543	31.5893	25.646	38.714	27.3089	39.1858	26.0392	32.8298	27.9709	28.9071	32.612	30.477	34.3678	25.7454	29.8798					10.4379	15.0455	17.4331	4.00623	9.82427	6.65458	4.43687	2.79323	9.65176	2.34614
22		23.8124	33.8162	36.5451	40	28.14	32.9728	31.2273	28.2534	26.983	33.6568	26.4528	32.5231	29.9676	33.1374	26.5641	35.5496	31.329	29.5451	28.0473	31.8599	31.7934	27.4802	35.5603	28.4806	39.8307	27.7023	33.23	29.757	32.681	34.2791	32.3007	34.5247	26.6438	31.0644					10.0038	12.7328	16.1876	4.32761	9.16041	7.41492	4.44105	3.17063	9.84441	2.64041
23		22.65	34.0634	37.6492	40	28.1298	33.7758	31.1296	27.4253	26.4234	33.4024	25.2053	33.7243	30.0512	33.0945	27.3276	35.2409	31.9158	29.8234	27.3255	32.1454	32.8525	27.8031	38.6369	27.2213	39.5171	28.0006	33.5568	29.9239	32.8044	34.0705	32.1432	34.7267	26.0347	31.3935					11.4133	14.9992	17.35	5.47974	11.1257	8.4796	4.77531	3.77342	10.7524	2.5553
24		23.1505	32.7708	40	40	27.6669	32.6601	30.7204	27.5876	26.1136	33.9393	26.8092	32.2213	29.2827	33.6059	26.482	33.0748	31.4618	29.0311	27.2838	31.4221	31.861	26.7064	37.7289	27.608	40	26.9433	32.54	32.3414	31.576	33.9412	31.9014	35.4384	26.0076	30.7065					9.62022	16.8495	16.8495	4.51637	9.50951	7.56983	4.43709	2.96304	10.7887	3.65866
25		24.4457	33.7872	36.7238	40	28.1498	32.3339	31.9355	29.129	27.7107	33.6767	27.288	33.7052	30.5783	35.7311	27.2225	38.5324	32.4123	30.1826	29.072	32.9112	32.6753	27.9086	35.2002	29.1536	40	28.187	33.3843	30.2911	32.6395	34.7011	33.2018	35.8412	28.1962	32.1428					9.34147	12.278	15.5543	3.70402	7.88816	7.48982	4.68329	3.26494	9.23095	2.84229
26		23.0251	31.7616	35.484	37.8456	26.9973	31.8915	29.6449	27.0199	26.0306	32.9163	25.7531	32.0245	28.5962	32.7409	25.8058	34.2336	30.742	28.5146	26.9277	31.5105	31.5919	26.3041	37.8576	27.6217	40	25.956	32.5954	28.073	32.6887	32.4052	30.6439	33.7326	26.3477	30.8829					8.73647	12.4589	14.8205	3.9722	8.86643	6.61982	3.99481	3.00549	9.89119	2.72795
27		22.4071	33.0937	35.0949	38.1555	27.3816	32.4295	30.033	26.9229	25.8932	34.5339	25.0162	32.4283	29.4296	33.4493	26.915	35.6151	31.5339	29.2369	26.5718	31.7043	32.6035	26.3764	40	27.2997	40	26.9542	32.9513	28.5784	32.5231	33.4388	31.1522	34.7216	26.0534	31.295					10.6866	12.6878	15.7483	4.9745	10.0224	7.62585	4.51584	3.48608	12.1268	2.60905
28		20.8949	30.7659	35.2666	40	26.3491	31.6177	28.4696	25.9198	24.7734	32.44	23.0903	31.0197	27.934	31.4525	25.4831	33.1829	29.8656	28.224	25.5433	30.3382	31.2821	26.4799	38.3625	25.7128	38.4766	25.7183	32.1729	28.4611	33.2273	32.5892	30.0496	32.4545	24.5757	29.9909					9.87101	14.3717	19.1051	5.45424	10.7228	7.57466	5.02494	3.87853	11.5451	2.19543
29		22.1422	31.3744	35.7527	40	26.6102	32.3264	28.851	26.4993	25.5667	32.6542	24.355	31.339	28.4866	32.7158	25.5608	36.3367	29.9349	28.3532	26.2239	31.2502	31.4072	27.171	38.3866	26.8524	37.7136	25.8955	31.6258	27.9466	33.7613	32.1253	29.8428	32.9962	25.5983	30.3524					9.2322	13.6105	17.8578	4.46803	10.1842	6.70876	4.35708	3.42446	10.512	2.21281
30		23.4985	33.1392	38.7347	40	27.9331	33.5602	30.6063	27.7648	27.0173	33.0958	25.8796	32.7833	29.7901	34.4328	26.9715	35.3414	31.8101	29.6747	27.9344	32.663	33.0495	27.8152	37.6898	27.7523	40	27.3065	33.1322	29.3214	32.4107	34.1315	31.8195	34.1248	26.8757	31.5184					9.64066	15.2362	16.5015	4.43459	10.0617	7.10776	4.26628	3.51881	9.59732	2.38105
31		23.3181	32.6486	36.0049	40	27.6508	34.8219	29.9847	27.4593	26.642	33.3891	25.4985	32.3131	29.2031	33.9021	26.3056	34.533	31.1733	29.3919	27.2574	32.2311	32.6372	27.7955	39.068	27.6006	39.4583	27.0191	33.1556	29.3337	33.5154	33.5441	31.6017	34.7732	26.5482	31.252					9.33046	12.6868	16.6819	4.33272	11.5038	6.66658	4.14114	3.3239	10.071	2.18042
32		24.1696	33.5726	37.9609	37.9621	28.0636	33.1661	30.4946	28.1799	27.1831	33.7784	26.4517	32.3742	29.3643	34.7507	26.3659	34.9322	31.6307	29.4979	28.182	32.3314	33.2189	28.48	38.5023	28.244	39.1186	27.3414	33.4292	29.5498	33.9934	34.2995	32.0241	35.5523	27.5854	31.7965					9.40299	13.7913	13.7925	3.89398	8.9965	6.32499	4.01032	3.01352	9.60882	2.28209
33		23.3656	33.1119	37.537	37.9934	28.164	32.7251	31.0636	28.0954	26.5005	33.8606	25.2918	33.2686	30.0648	33.8147	27.3529	35.9803	31.6886	30.374	28.0097	32.0066	33.7478	28.1314	40	28.0038	40	28.0204	33.8562	30.4425	33.7386	34.9218	32.5921	35.5563	26.3071	31.573					9.74626	14.1714	14.6278	4.79838	9.35946	7.698	4.7298	3.13485	10.495	1.92617
34		22.582	34.0369	36.2912	38.114	34.0218	32.6291	31.2014	27.4137	26.1606	33.5773	24.7236	33.4313	30.1069	33.0212	27.1455	34.4435	31.6802	30.2079	27.19	31.1834	32.9817	27.2164	40	26.93	40	27.8027	33.1432	30.4994	33.3586	34.7892	32.888	34.3063	25.0609	30.5374					11.4549	13.7092	15.532	11.4398	10.047	8.61934	4.83165	3.57861	10.9952	2.14155
35		23.5996	32.5261	36.8139	40	27.5197	33.6121	30.2642	27.9076	27.1515	32.9397	25.9706	32.7533	29.8532	34.1887	27.1896	35.2871	31.9201	29.7188	27.7178	32.4414	33.0579	27.991	38.6417	28.0629	39.3521	27.3332	33.5034	30.1089	32.6288	33.6658	31.7891	33.7674	26.6434	31.3991					8.92646	13.2143	16.4004	3.92004	10.0124	6.66458	4.30792	3.55186	9.34006	2.37098
36		24.7309	33.0271	35.9817	40	28.3318	33.8768	30.7665	28.4427	27.2064	33.3306	27.6885	33.062	29.6842	34.7539	26.4097	35.5012	32.4042	29.6278	28.1827	33.7355	32.3385	27.7135	37.1536	28.8415	40	27.0787	32.9865	29.2724	33.2657	33.6952	31.5635	35.0311	28.6056	32.8858					8.29623	11.2508	15.2691	3.60089	9.14596	6.03564	3.71181	2.47553	8.59974	2.9576
37		24.037	32.7401	36.2232	38.0753	27.0907	32.7048	29.9061	27.4789	26.8693	34.0324	27.0997	31.4603	29.2807	34.3938	26.3767	33.7381	31.3274	29.3079	27.4287	32.2233	32.1038	27.0165	40	27.8139	38.964	26.3712	32.749	28.2197	33.4494	33.1567	31.2092	33.7178	27.4549	31.7812					8.70313	12.1862	14.0383	3.05376	8.66784	5.86914	3.44195	2.8323	9.99543	3.06277
38		23.7388	32.5573	36.5527	40	27.7864	32.9599	29.638	27.1975	26.9188	32.9677	26.0415	32.0175	28.8475	34.2158	26.5119	34.8006	30.8937	28.5798	27.1346	32.3249	32.3836	27.5623	38.5986	27.4026	39.488	26.3733	32.359	28.4584	33.171	32.6162	30.9402	32.8329	26.8844	31.917					8.81847	12.8139	16.2612	4.04759	9.22114	5.89921	3.45874	3.18003	9.22886	2.30269
39		22.6863	32.3602	37.2081	40	26.9828	31.787	29.1579	26.8596	25.9554	32.8666	25.1995	31.9388	28.7176	33.2437	26.0331	33.6307	30.715	28.604	26.9769	31.4762	31.2223	26.85	40	26.9163	38.2735	26.2752	32.1866	28.3589	33.4295	33.2432	30.9369	33.6106	25.956	30.9921					9.67384	14.5218	17.3137	4.29648	9.10071	6.47161	4.17328	3.26908	10.1803	2.51318
40		23.3622	32.6766	38.129	40	27.8074	33.3494	29.7792	27.3428	26.6689	32.6685	25.9761	31.9422	28.6573	33.9798	26.2775	34.1964	31.059	28.7911	27.4543	31.9832	31.8218	27.6896	38.5209	27.9763	39.7807	26.7607	32.5342	28.8296	33.3463	32.717	30.754	33.1887	26.6268	31.2105					9.3144	14.7668	16.6378	4.44525	9.98719	6.41704	3.98063	3.30674	9.30634	2.61395
41		23.6966	33.8981	37.6796	40	27.0323	32.3864	31.4276	28.4015	26.9202	33.0911	27.5306	31.9207	29.7522	33.7045	26.9935	34.0888	32.1327	29.3295	28.0814	32.1094	32.0522	26.8341	40	28.0122	39.5798	27.1194	33.3318	31.2707	33.1355	34.0109	32.3312	34.835	26.6897	30.664					10.2015	13.983	16.3034	3.33573	8.68981	7.73097	4.70488	3.22365	9.39446	3.83399
42		22.8241	31.5564	37.8245	40	26.3808	32.7059	29.2423	26.9614	25.8563	32.5045	25.2507	30.6168	28.0415	32.8228	25.5917	32.9866	30.1225	28.1933	26.5666	31.3502	30.6068	27.1113	36.0188	27.2728	38.0494	25.8533	31.3121	28.024	33.1021	32.1762	30.6028	32.6853	26.0445	30.6762					8.73227	15.0003	17.1759	3.55663	9.8818	6.41814	4.1373	3.03223	9.68033	2.42655
43		22.2349	33.2376	36.4276	39.9569	27.1671	32.3093	30.3298	26.9451	25.6736	35.919	24.5708	32.7092	30.0767	32.9578	27.0356	36.6846	31.6935	29.5748	26.7415	31.0556	32.7703	26.658	36.949	26.9105	39.413	27.4258	33.7121	29.6048	34.2481	33.4591	32.083	34.0932	25.3827	30.8164					11.0027	14.1927	17.722	4.93217	10.0744	8.09487	4.71022	3.43869	13.6841	2.3359
44		22.1281	32.0043	34.7651	40	26.8481	32.0395	29.8492	26.8548	25.7628	32.7339	24.3492	31.9948	29.3647	33.5116	26.0257	36.6424	30.8291	29.1046	26.7015	31.235	32.0051	26.9911	36.0828	27.0102	39.7851	26.8303	32.6728	28.567	33.464	32.7633	30.8403	33.3811	25.3731	30.297					9.8762	12.637	17.8719	4.72003	9.91144	7.72109	4.72676	3.63472	10.6059	2.22113
45		24.2314	31.9349	36.7462	40	27.7341	33.0936	29.7924	27.4512	27.0479	32.206	26.5802	32.1175	29.0433	34.0272	26.1623	36.0633	31.2512	28.7171	27.8322	32.4482	32.7225	27.7339	36.7526	27.8192	39.4428	26.5978	33.2559	28.6668	31.3098	33.2086	31.3468	33.9678	27.3521	32.128					7.7035	12.5148	15.7686	3.50271	8.86225	5.56106	3.21983	2.81656	7.97465	2.34886
46		23.0101	32.875	35.75	40	27.1131	32.6653	29.7907	27.4522	26.232	32.6686	25.9183	32.1048	29.1732	34.5663	26.5198	34.4492	31.9718	29.0834	27.4713	32.355	32.3191	27.1998	40	27.7105	40	26.4697	33.0532	29.1121	32.665	33.0134	31.2111	34.1374	26.2918	31.0756					9.86488	12.7399	16.9899	4.103	9.6552	6.78057	4.44206	3.22188	9.65848	2.90818
47		23.1091	31.4881	35.4809	38.1565	27.0817	32.7445	29.273	26.8159	26.2558	33.1901	25.1818	32.0347	28.2807	33.3546	25.8174	33.8371	30.432	28.3292	26.813	31.4415	32.1842	27.31	37.3516	27.394	39.5223	26.3005	32.2282	28.9191	30.7519	32.9963	30.4	33.1378	26.0952	30.6875					8.37893	12.3718	15.0474	3.97252	9.63535	6.16384	3.70674	3.14665	10.081	2.07269
48		24.2633	32.7366	38.3833	40	27.7079	34.2421	30.6613	29.127	27.2391	33.8262	26.2053	32.8482	28.943	34.2701	26.7909	33.7748	31.7035	28.9514	28.8342	32.3925	32.0343	29.1884	37.2032	27.973	39.1901	27.4899	32.7725	30.417	33.6679	34.8222	32.8381	33.8055	27.6474	31.6114					8.47328	14.12	15.7367	3.44457	9.97875	6.39794	4.86367	2.97581	9.56291	1.94197
49		24.3542	32.2271	35.0661	40	25.1415	31.1661	29.447	27.4956	26.405	32.503	27.3692	31.7488	28.8781	33.2503	26.5652	34.0096	30.8975	27.9773	27.596	31.341	31.074	26.7947	38.1114	27.6539	40	26.2904	32.1236	29.0597	32.7883	33.0737	31.4991	33.4948	26.6157	29.7477					7.87291	10.7119	15.6458	0.78724	6.81191	5.09274	3.14132	2.05077	8.14874	3.015
50		23.612	34.1487	36.7291	40	28.2291	34.2142	31.4032	28.1258	26.6934	34.5806	40	32.655	30.2032	33.4534	26.5317	36.4495	32.4846	30.2093	28.0104	32.7161	32.3892	27.8516	39.3464	29.0605	40	28.5871	33.2856	30.5749	33.5475	34.3779	32.8856	35.0571	26.3636	31.7436					10.5367	13.1171	16.388	4.61712	10.6022	7.79122	4.51381	3.08135	10.9686	16.388
51		24.2386	34.1127	36.5972	40	27.842	34.1191	31.456	28.2947	27.7293	33.2114	26.806	32.9036	30.1234	33.8356	26.742	34.3909	31.3699	29.7365	28.236	32.6093	32.4947	27.6049	38.5496	28.652	40	28.0697	32.5174	30.1936	32.6856	34.5346	32.3599	34.6616	28.0172	31.3853					9.87416	12.3586	15.7614	3.60343	9.8805	7.21744	4.05612	3.49079	8.97289	2.56744
52		23.5701	32.6096	38.2051	38.223	28.4646	33.1193	30.7291	27.994	27.0124	33.4791	26.0672	33.0582	29.4535	34.1313	27.0825	35.277	31.6129	29.4745	27.8742	32.5862	32.7458	27.9855	38.6334	28.111	39.9136	27.5128	33.2007	30.0595	32.2954	33.6281	31.7994	34.3802	26.5759	31.5193					9.03954	14.635	14.653	4.89452	9.54928	7.15906	4.42391	3.44231	9.90902	2.49709
53		23.0202	32.4078	35.8918	38.5357	27.3624	32.8732	30.4629	27.6796	26.3873	32.916	25.4551	32.6745	29.9601	33.299	26.7688	35.826	31.482	29.6945	27.5423	31.7753	32.6161	27.6526	38.2266	27.5379	40	27.6349	35.0176	29.6506	31.5777	33.7244	31.9472	34.3704	26.2286	31.3226					9.38769	12.8717	15.5156	4.34226	9.85303	7.44278	4.65949	3.36717	9.89588	2.43496
54		22.5821	32.1889	36.2339	39.1521	27.2863	31.7287	29.634	26.8015	26.2461	32.2405	25.535	32.0447	29.1447	33.229	26.4342	33.5168	31.1458	28.8347	26.8634	31.7652	32.6917	27.2877	40	27.1234	39.4442	26.942	32.9102	28.693	32.6375	32.7353	30.8881	33.662	25.296	30.9788					9.60676	13.6517	16.5699	4.70421	9.14661	7.0519	4.21931	3.66395	9.65836	2.95284
55		20.0885	30.8031	33.4222	40	25.8377	30.5916	28.3829	24.8575	24.0328	30.9471	22.4612	31.023	28.324	31.3678	25.1427	33.9423	28.846	28.0118	24.7707	29.4052	30.6483	25.8803	37.3916	24.7338	35.288	25.833	31.1054	27.5323	31.6453	32.0813	29.5703	31.9521	23.2002	29.2486					10.7146	13.3337	19.9115	5.74921	10.5031	8.29435	4.76894	3.9443	10.8585	2.37265
56		22.8789	32.054	35.6526	40	27.3648	32.2997	29.8882	27.0577	26.2052	33.7117	25.1795	32.8088	29.2787	34.0623	26.7558	34.7452	31.4639	29.3838	27.1989	31.7081	33.2116	27.2365	38.4188	27.5325	40	26.9932	32.7638	28.9862	32.674	33.6409	31.3833	35.0297	25.6593	30.9174					9.17506	12.7737	17.1211	4.48583	9.42071	7.00929	4.17881	3.32628	10.8328	2.30058
57		24.7758	34.9593	36.3604	38.5033	27.4097	31.5434	31.9033	28.7245	27.2196	35.4489	27.6208	33.0466	30.7551	34.4705	27.7549	35.0146	32.4558	30.8359	28.8458	33.1542	32.7041	27.5526	35.9276	29.0663	40	28.2578	33.3889	30.666	32.6229	35.5441	33.3005	35.9099	26.9597	32.0483					10.1835	11.5846	13.7275	2.63397	6.76762	7.12752	3.94877	2.44385	10.6731	2.84509
58		24.2383	33.7832	37.9599	38.3522	27.2834	33.8592	30.9678	28.4894	27.1853	34.1943	27.1855	32.8075	29.8771	34.0991	27.3703	34.7769	32.19	29.9966	28.6221	32.8361	33.1311	27.5456	40	29.0378	38.3222	27.8629	33.4222	29.9819	31.0473	34.1332	32.2778	34.7413	27.5361	30.3262					9.54497	13.7216	14.114	3.04513	9.62097	6.72956	4.25112	2.94706	9.95606	2.94728
59		23.3735	32.4708	38.4765	40	27.4561	33.0473	29.5402	27.5924	26.513	33.9359	26.2771	31.7469	28.8907	33.7725	26.2635	36.9445	31.4357	28.9104	27.5344	32.5493	32.4238	27.123	38.6357	27.7055	40	26.7319	33.2014	28.1458	32.5218	32.5681	30.7659	34.844	27.0331	31.7806					9.09729	15.103	16.6265	4.08258	9.67385	6.16675	4.21894	3.13951	10.5624	2.90358
60		23.3214	33.605	36.7389	40	27.2286	32.7421	31.2084	28.3963	26.9236	33.4189	27.3058	32.3108	30.0726	33.3713	26.6072	34.5358	31.5811	29.7186	28.2689	32.1516	32.2841	26.9926	36.3595	28.3837	38.4185	27.5089	33.3649	33.1733	33.2803	34.6516	32.9198	35.8639	27.6243	30.9338					10.2836	13.4175	16.6786	3.90724	9.42066	7.88699	5.0749	3.60224	10.0974	3.98437
61		23.7441	33.7187	38.5501	38.143	28.439	33.5466	31.2302	28.0264	27.1381	33.8677	26.1099	33.059	30.7766	33.45	27.9391	40	31.2446	30.229	28.2271	32.3477	31.9193	27.8698	38.1659	28.0938	38.1806	28.3056	32.8352	30.9937	31.8992	35.3088	33.3313	33.563	27.3396	31.7467					9.97455	14.8059	14.3989	4.69483	9.80245	7.48611	4.28222	3.394	10.1236	2.3658
62		24.2465	32.5855	37.4708	40	28.0729	33.22	30.5044	28.0465	27.4389	33.6741	26.7773	33.0418	29.432	35.8678	26.9685	34.8475	32.0419	29.3406	27.9773	33.283	32.7216	28.1643	38.5489	28.5281	40	27.2113	33.9444	29.4122	32.3354	33.9398	31.4744	34.2568	27.7926	32.1878					8.33898	13.2243	15.7535	3.82639	8.97351	6.25783	3.79994	3.19235	9.42758	2.53074
63		24.2604	31.736	35.0276	40	27.2738	33.3018	29.7975	27.3812	26.8804	33.7284	26.9932	31.2993	28.2036	34.958	26.5188	37.2729	31.6818	28.0073	27.5689	32.9194	32.4595	27.582	40	27.8296	40	26.3543	32.603	28.0579	31.8564	32.2958	30.9936	34.6412	27.7148	32.1137					7.47559	10.7671	15.7396	3.01338	9.04138	5.53704	3.12076	2.6199	9.46795	2.73275
64		21.4014	31.9353	36.3173	38.212	26.3175	31.186	29.4553	25.9673	24.7487	32.6116	23.7152	32.0971	29.0471	32.0229	26.0269	35.4589	30.8339	28.6725	26.3878	30.4833	31.8333	26.3016	38.6258	25.6486	39.8129	26.3019	33.0926	28.435	33.4375	32.5956	31.1589	33.3944	24.0819	29.5684					10.5339	14.9158	16.8105	4.91603	9.78453	8.05386	4.56584	3.34731	11.2101	2.31381
65		23.2253	33.5216	37.4245	37.4973	27.9584	33.5307	30.5683	27.4723	26.4816	33.1622	25.3054	31.9996	29.334	34.222	26.3289	35.0499	31.0884	29.1316	27.4321	31.5872	32.7625	27.5476	38.5225	27.418	39.0011	26.7628	33.1263	29.4528	32.2211	34.0133	31.494	33.6667	26.3058	30.7227					10.2962	14.1991	14.2719	4.73311	10.3054	7.34299	4.24693	3.25629	9.93687	2.08009
66		23.3312	32.5926	38.6718	38.1991	27.5337	32.635	30.5301	27.4001	26.3387	33.8293	25.3304	32.6411	30.03	33.0966	26.9018	34.8383	31.7613	29.6751	27.7186	31.7794	32.6325	27.8206	34.7485	27.443	38.7509	27.4676	33.2601	30.3251	33.3224	34.4538	32.5368	34.6585	26.0371	31.0992					9.26138	15.3406	14.8679	4.2025	9.30383	7.19891	4.06893	3.00748	10.4981	1.99919
67		23.1209	32.4212	35.2659	36.5525	27.4923	32.4489	30.3143	27.4174	26.7878	33.309	25.5995	32.3609	30.1039	33.6521	26.9852	36.7428	30.3557	29.9342	27.2945	31.6523	31.2862	27.6979	38.7055	27.3935	40	27.3621	31.9759	29.745	33.6155	33.3172	31.7123	33.3638	26.7633	31.1278					9.30031	12.1449	13.4316	4.37141	9.32795	7.19338	4.29644	3.66689	10.1881	2.47855
68		22.6962	33.1781	34.248	40	27.2894	32.0181	30.0924	26.9313	26.2791	33.6516	25.0018	32.5185	29.5991	33.4334	26.5105	36.5285	31.0103	29.444	27.129	31.6842	32.1898	27.3933	37.0389	27.1885	37.4219	27.007	33.5042	29.5564	32.1627	34.1781	31.508	33.5286	25.684	31.2599					10.482	11.5518	17.3038	4.59322	9.32192	7.39619	4.23509	3.58289	10.9554	2.30563
71		23.51	35.0772	38.2242	40	28.0324	33.3794	31.2142	28.3473	26.9914	34.2287	26.2618	33.2023	30.1127	34.1483	27.2705	40	32.0862	30.2068	28.2443	32.2815	32.595	27.7229	38.6294	28.213	39.0536	27.9068	33.9508	30.3023	32.91	36.5641	33.3682	35.5599	26.9481	31.3237					11.5672	14.7142	16.49	4.52239	9.86935	7.70421	4.8373	3.48143	10.7187	2.75182
72		22.1284	31.9594	36.6003	39.6748	26.737	31.7486	30.0689	26.5782	25.1219	33.0061	24.9608	31.7599	28.8193	32.8845	25.8445	33.3127	30.7434	28.742	26.6039	31.0657	31.979	26.378	37.1314	26.9994	39.4566	26.2503	32.3087	28.3283	31.9463	32.9444	30.8314	33.4709	25.5616	30.3758					9.83107	14.472	17.5464	4.60865	9.62018	7.94054	4.44984	2.99354	10.8777	2.83241
73		21.7177	31.245	35.022	38.1819	26.6535	32.565	29.3431	26.4284	25.3622	33.2598	23.915	31.8185	28.854	32.2697	25.7117	32.7325	30.5908	28.8041	26.5647	30.7934	31.9975	26.7583	37.1574	26.4678	38.6399	26.459	32.7249	28.709	31.7613	32.355	30.8342	33.3972	24.664	30.0211					9.52726	13.3043	16.4642	4.93577	10.8474	7.62539	4.71074	3.64449	11.5421	2.19726
74		22.429	31.5643	35.5366	40	27.2574	32.7002	29.4874	26.9579	25.7691	33.3918	25.2576	31.5819	28.8336	33.2817	26.1354	33.9077	31.3013	28.6273	26.9112	31.5955	33.0802	26.9637	40	27.0121	38.9078	26.2597	32.805	27.8379	33.7376	32.6684	30.6178	33.653	25.7819	31.4174					9.13535	13.1077	17.571	4.82839	10.2713	7.05839	4.52895	3.34009	10.9629	2.82863
75		22.2859	33.3839	35.7799	40	27.7782	32.278	31.0931	27.2934	25.6657	33.7053	24.505	33.1147	30.0691	32.4982	27.189	37.4318	31.7461	30.2219	27.1068	31.3992	32.1937	26.8775	38.0871	27.158	40	28.0743	33.4293	30.4395	32.2151	34.8617	33.266	34.4324	24.8673	30.8001					11.098	13.494	17.7141	5.49238	9.99213	8.80722	5.00758	3.37983	11.4194	2.21911
77		26.3899	37.9585	38.3938	39.9645	28.9725	33.1536	34.1928	30.9987	28.5251	37.1846	29.5666	33.7644	32.0608	35.4223	28.2937	34.5432	35.1327	32.0055	31.136	33.9736	33.5256	28.5486	36.4837	30.5238	39.2668	29.4478	34.8281	33.2847	34.7446	38.5001	36.1521	40	29.306	33.3247					11.5686	12.0039	13.5746	2.58258	6.76367	7.80286	4.6088	2.13521	10.7947	3.17668
78		24.3917	32.8027	37.5553	40	27.5836	32.311	30.2138	27.7376	27.3509	33.247	26.8108	32.2928	29.9703	34.7577	26.693	35.522	31.7024	29.3796	28.0203	32.7818	33.1541	27.9984	38.6547	28.0965	39.0587	27.1787	32.6057	29.0709	33.4215	33.6786	31.9261	34.6501	27.1445	31.9454					8.41107	13.1636	15.6083	3.1919	7.91935	5.82208	3.34589	2.95926	8.85532	2.41915
79		22.1598	35.4735	40	40	28.2362	32.694	33.0941	28.4626	26.0953	34.3059	25.9919	33.1169	31.5543	33.8682	27.8214	34.8558	32.2176	30.7749	28.0954	31.7783	31.4165	26.9846	40	27.199	38.8815	28.9923	33.073	34.185	33.6806	36.1837	33.8287	36.3127	25.9283	31.0915					13.3137	17.8402	17.8402	6.07639	10.5342	10.9344	6.30278	3.9355	12.1461	3.83213
80		24.0931	33.3702	37.6199	38.0332	27.67	33.5575	31.496	28.498	27.4835	33.5858	26.6184	32.7707	31.4778	34.4936	27.482	36.5469	31.9666	30.8761	28.4506	32.3952	33.0382	28.4401	38.1739	28.2516	40	28.4811	33.4492	30.6974	32.5385	35.0234	33.2465	33.878	27.0757	31.9249					9.27707	13.5268	13.94	3.5769	9.46434	7.40284	4.40489	3.39037	9.4927	2.52525
81		22.5244	32.7809	34.8631	40	27.1954	31.5412	30.4682	27.0706	24.9855	33.1468	26.1742	32.0874	29.3778	33.0907	26.2968	34.4507	31.7903	29.4431	27.2141	31.1082	32.2288	26.0954	37.9996	27.6806	40	26.6658	32.9605	28.395	34.3693	33.3025	31.4065	34.2879	24.4113	30.5265					10.2565	12.3387	17.4756	4.67104	9.01684	7.9438	4.5462	2.46118	10.6225	3.64981
82		24.0737	34.4201	38.5842	40	27.93	33.041	32.2326	29.1207	26.8054	34.0341	27.6177	33.3395	30.8621	34.42	27.3418	35.2223	33.4254	31.0129	29.2811	32.7454	33.3758	27.2358	36.1318	29.793	40	28.2156	35.7343	31.0549	32.0653	35.1045	33.7502	35.3433	26.6969	31.6037					10.3464	14.5105	15.9263	3.85626	8.96727	8.15893	5.04701	2.73166	9.9604	3.54399
83		22.794	32.8788	36.1087	40	27.374	32.2415	31.0959	27.2144	25.925	33.1978	25.1048	33.2938	29.7025	33.3609	27.0096	35.0496	31.4761	29.8731	26.9782	32.2072	32.4031	27.619	38.6759	27.4624	40	27.9424	33.179	30.1375	32.5393	34.0876	32.2774	35.1656	26.2386	30.9583					10.0849	13.3147	17.206	4.58005	9.44753	8.30195	4.42042	3.13102	10.4039	2.31081
84		22.161	32.675	36.1301	40	26.4855	32.7978	29.616	26.7157	25.8075	33.4522	24.4889	31.4954	29.1322	32.4758	26.156	32.7195	30.7653	29.218	26.4551	31.2714	31.3609	26.5537	40	26.6529	40	26.8071	32.7428	28.1304	35.0329	33.0306	30.9685	33.7451	25.4128	30.672					10.5139	13.9691	17.839	4.3245	10.6368	7.45496	4.55465	3.64644	11.2912	2.32785
85		22.4868	30.6333	35.5019	40	26.5226	31.3739	28.9499	26.4737	25.5873	31.8566	25.2179	31.0095	28.404	33.1325	25.3891	33.6271	30.1481	28.1821	26.5818	31.1976	31.4399	26.5871	38.6445	26.949	39.6538	25.7328	31.6713	27.5222	31.3645	32.1761	30.1092	33.2895	25.3145	30.5329					8.14653	13.0151	17.5132	4.03584	8.88712	6.46314	3.98691	3.10056	9.3698	2.73112
86		22.6662	31.5926	35.9216	38.0587	27.0584	32.2642	29.3688	26.8484	26.0398	32.5455	24.8764	31.7677	28.3764	33.4153	25.5399	33.1126	30.2074	28.0837	26.7894	30.7001	31.3683	27.0219	40	27.25	39.0437	26.1958	32.5526	29.1776	31.1997	33.1955	30.851	32.8745	25.7125	30.2674					8.92639	13.2554	15.3925	4.3922	9.59803	6.70264	4.18219	3.37364	9.87928	2.21025
87		22.9854	31.7934	37.7408	40	27.5243	32.6582	29.8529	27.1046	26.6813	33.1814	25.5191	31.0737	29.8029	33.2648	26.5545	34.3756	29.6452	29.3605	26.9699	30.9205	30.3667	27.0389	38.8002	27.6219	38.2886	27.1402	31.5515	29.4293	32.4044	33.8274	32.026	32.7775	26.575	30.9989					8.80806	14.7554	17.0146	4.53899	9.67281	6.86757	4.11922	3.69593	10.1961	2.53375
88		25.8296	35.3185	36.9662	40	29.2152	32.5523	31.8821	29.3821	27.9828	34.8753	29.3732	34.1771	30.8184	35.0666	27.8413	35.219	33.5945	30.6824	30.2923	33.6034	33.3766	28.0398	36.4728	30.2811	39.0316	28.0836	33.7448	32.2664	33.2513	35.9398	33.7898	36.5349	28.9144	32.3397					9.48895	11.1366	14.1704	3.38561	6.72274	6.05248	3.55256	2.15326	9.04577	3.54363
89		24.2319	33.4092	39.0977	40	28.1875	33.6514	30.5446	28.2892	27.677	33.5023	26.9907	32.4963	29.5898	34.9034	27.0165	36.0437	32.1796	29.5136	27.9549	33.2654	33.2527	28.6324	38.5866	28.5352	38.9497	26.902	33.9136	29.1192	31.5924	33.5767	31.4791	34.9958	27.8362	32.3399					9.17738	14.8659	15.7681	3.95559	9.41957	6.31273	4.05734	3.44516	9.27042	2.75884
91		20.8994	32.0827	36.1735	38.2035	26.6796	31.1108	28.979	25.3434	24.6279	32.4699	23.1691	31.0547	28.4635	31.6797	25.9494	32.5103	30.1063	28.332	25.3754	29.8853	30.792	25.7769	37.8804	25.8923	40	26.1036	32.5748	28.9844	33.138	31.9578	30.2027	32.8958	23.9336	29.5239					11.1833	15.2741	17.3042	5.78029	10.2115	8.07965	4.44401	3.72855	11.5706	2.26975
92		23.0993	31.5493	36.935	40	26.592	32.0357	29.8988	27.2315	26.2994	32.5241	25.5194	30.8758	29.379	33.3071	26.2666	34.7147	30.6296	28.8099	27.1598	31.0542	30.8109	26.9264	40	27.1647	38.131	26.675	32.1166	29.0398	31.0649	32.8532	31.5315	32.6298	26.5044	30.472					8.45	13.8357	16.9007	3.49269	8.93638	6.79944	4.13216	3.20005	9.42475	2.4201
93		22.3156	32.2942	35.9535	40	27.3312	32.5333	29.5116	27.0862	26.2008	33.1165	24.5217	31.9217	28.9685	33.5693	26.3771	32.4829	31.1945	28.7533	27.0942	31.6578	32.5518	27.4683	38.3922	27.1908	38.4162	26.4227	32.6264	28.6168	32.218	32.5109	30.7945	33.2775	25.8383	31.0156					9.97862	13.638	17.6844	5.01566	10.2178	7.19607	4.77064	3.88524	10.8009	2.20612
94		21.2421	32.7051	35.9786	40	26.7611	31.0062	29.4679	26.0146	24.753	33.0449	23.2823	31.8885	28.5512	32.101	26.092	33.0108	30.2094	28.5558	25.8949	30.0419	32.0605	25.7329	40	25.6493	39.7201	26.4911	32.7294	28.4199	33.9497	32.7277	30.4753	33.1314	24.0377	29.8687					11.463	14.7364	18.7579	5.51895	9.76402	8.22571	4.77249	3.51086	11.8028	2.04015
95		22.209	31.4418	33.5219	38.1117	24.3218	31.2188	28.6252	26.429	24.7916	32.3794	24.4182	30.6723	27.894	32.6157	25.3036	32.7687	29.9568	27.4087	26.4088	30.1701	29.8913	25.0548	38.6409	26.1369	38.5245	25.4912	31.0844	28.0096	28.2698	31.8625	30.2314	32.2846	25.4415	27.4575					9.2328	11.3129	15.9027	2.11282	9.00983	6.41625	4.22	2.58256	10.1704	2.20918
96		22.2583	30.9585	36.336	38.0405	27.1291	31.9413	29.6204	26.7959	25.4798	34.0946	23.8872	32.1817	28.3081	33.1102	25.8153	34.2036	30.0142	28.1445	26.5495	30.6192	32.9476	27.0174	36.9267	26.7824	40	26.1889	32.9905	29.5848	34.0359	32.9211	30.9832	33.3142	25.285	30.1512					8.70027	14.0778	15.7822	4.87081	9.68301	7.36217	4.53766	3.2215	11.8364	1.62896
97		22.077	31.6555	36.0999	38.0241	27.0143	31.7969	30.1147	26.5138	25.2463	40	24.885	31.7253	29.2041	32.5366	26.2816	33.1285	31.446	28.8262	26.7104	30.5797	31.5563	26.6346	33.0791	26.8634	40	26.3688	32.7368	28.5409	33.8187	33.0054	30.6001	34.1569	25.4327	30.1643					9.57859	14.0229	15.9472	4.93735	9.71998	8.03775	4.43683	3.16931	17.923	2.80804
98		22.3984	29.5419	34.9464	40	25.7828	31.8686	28.2478	25.5918	25.5324	31.607	25.4041	29.8314	27.142	32.5589	24.5722	31.6424	29.7106	26.964	25.4629	30.7925	31.1004	26.0273	37.5743	26.11	39.5567	24.5045	31.3533	27.0518	33.2023	31.2561	29.2047	32.7639	26.1834	30.5712					7.14348	12.548	17.6016	3.38444	9.47026	5.84947	3.19339	3.13404	9.2086	3.00576
99		22.3992	32.1961	38.4894	40	26.7199	32.0986	30.8533	27.0136	25.6593	33.898	24.4945	32.0886	29.7183	32.2911	26.4694	34.4606	31.2236	29.4637	26.9221	31.2563	32.1414	27.3377	39.1428	27.2585	39.6145	27.1679	33.3472	30.0936	32.4964	34.0701	32.4273	33.8625	25.3869	30.905					9.79692	16.0903	17.6008	4.32077	9.69941	8.45416	4.61439	3.26011	11.4988	2.09533
100		23.1863	33.3152	36.0126	40	26.4806	32.4283	30.2895	27.3256	26.2173	34.0884	25.155	32.2704	29.5734	33.3085	27.1667	35.7516	31.5559	29.6063	27.111	32.0602	30.8929	27.1518	40	27.725	39.1065	27.6018	32.8598	29.8912	33.5731	34.7131	31.9856	33.628	26.1813	30.6273					10.1289	12.8263	16.8137	3.29429	9.24193	7.10319	4.13926	3.03093	10.9021	1.96865
101		20.9492	32.9259	35.1907	40	26.464	32.3674	30.1201	26.0825	24.9951	32.6444	24.3591	30.6983	28.8287	31.5676	25.9231	36.5395	30.3061	28.2576	26.0191	29.9183	30.8319	25.3687	35.0627	25.6681	40	26.0543	32.1474	28.9727	33.6544	33.1724	31.0005	33.0254	24.4059	29.9349					11.9767	14.2415	19.0508	5.51475	11.4182	9.17086	5.13323	4.04587	11.6951	3.40983
102		22.5829	31.583	34.4652	38.1489	25.7425	31.0766	29.2607	27.0526	25.9816	32.238	25.4685	30.5911	28.7324	32.6085	25.6169	33.6501	30.3358	28.2273	27.0637	30.9875	30.5305	26.2233	34.0792	27.1203	39.0014	26.1123	31.8473	28.3643	35.0992	32.3021	31.1041	33.0401	26.1874	29.7599					9.00016	11.8823	15.566	3.15965	8.49374	6.67782	4.46972	3.39873	9.65513	2.88563
103		25.7201	32.9934	36.5439	40	28.0913	31.4061	30.6996	28.8716	27.0484	33.2968	28.3674	31.7655	29.3519	35.6021	26.2912	36.6933	32.7609	29.2299	28.482	33.8393	32.7278	26.9301	40	29.6792	37.1309	27.5047	32.0489	30.6936	34.177	33.6411	32.0468	34.824	27.0984	31.9472					7.27337	10.8239	14.2799	2.37125	5.68602	4.97951	3.15157	1.32832	7.57677	2.6473
104		22.3803	34.3795	36.5147	40	27.4819	32.429	31.4971	27.2623	25.8312	33.2554	24.2071	31.8952	30.0957	32.6199	26.807	33.1496	31.5671	29.516	27.2256	31.0779	32.1409	26.57	38.7026	27.3904	39.3823	27.5395	33.7588	30.2905	34.0765	35.0837	32.3953	33.8227	25.1355	30.6137					11.9992	14.1344	17.6197	5.10161	10.0487	9.11674	4.882	3.45088	10.8751	1.82674
106		22.797	32.4537	35.1844	40	27.634	33.714	29.4571	26.5908	25.9157	32.6136	24.6461	31.9663	29.0834	34.0745	26.2765	32.9771	31.2782	29.0003	26.7907	32.1213	33.1695	27.2897	38.7055	27.2913	37.9179	26.5351	32.8619	29.1485	34.0813	32.8843	31.2085	34.2264	26.1001	31.2614					9.65661	12.3874	17.203	4.83696	10.917	6.66005	3.79372	3.11869	9.81656	1.84909
107		23.1061	32.4691	35.317	37.9896	27.1367	32.5505	29.2353	27.2189	26.3325	33.852	25.0599	31.6655	28.5173	33.6286	25.9398	34.7374	30.8727	28.2568	26.9871	31.8147	32.0532	27.2158	38.5818	26.9919	39.1617	26.1645	32.8691	28.3567	32.6904	32.8967	30.6132	34.1044	26.0588	30.9281					9.363	12.2109	14.8834	4.03057	9.44439	6.12915	4.11272	3.22637	10.7459	1.95376
108		23.0233	34.2711	40	40	28.1662	33.5781	31.4831	28.1535	26.7112	34.4336	24.9147	33.6127	30.8454	34.5168	27.9361	34.4783	32.0579	31.0079	27.9167	32.2263	33.9824	27.8991	40	27.7177	40	28.7796	33.5654	31.6692	31.316	36.1842	33.3021	35.0236	26.4566	31.1264					11.2478	16.9767	16.9767	5.14292	10.5548	8.45981	5.13023	3.68794	11.4103	1.89137
109		23.6282	33.6844	37.2796	40	28.5363	33.0547	30.7046	28.1941	26.5052	33.5675	26.431	33.0168	29.6266	33.9323	27.2271	40	31.9403	29.6621	28.2501	32.0624	32.1714	27.3448	40	28.681	38.992	27.6064	33.469	30.1713	32.3792	34.5978	32.0305	35.4346	26.2228	31.2581					10.0561	13.6513	16.3718	4.90809	9.4265	7.07632	4.56582	2.87691	9.93922	2.80272
110		19.9482	32.2211	35.6482	40	26.1369	30.8417	30.0859	25.4287	23.8822	32.2865	22.8518	32.062	29.1876	31.3243	26.0714	34.7186	30.1263	29.1776	25.1168	29.4553	31.7041	25.3673	35.511	25.0666	38.7738	26.8894	33.072	29.926	32.9909	33.7052	31.4643	33.5311	23.2935	28.6958					12.2728	15.6999	20.0518	6.18868	10.8935	10.1377	5.48045	3.93396	12.3383	2.90355
111		23.0882	33.0163	40	40	27.079	33.025	29.7027	27.3921	26.3841	33.1342	25.0274	31.6373	28.8887	32.6405	26.7875	33.4796	30.6582	28.7926	27.3787	31.4094	31.8541	27.8351	37.7461	27.2086	38.7065	26.3401	32.7735	29.6094	32.9901	33.8193	31.605	33.1983	26.3269	30.5644					9.92809	16.9118	16.9118	3.99075	9.93679	6.61449	4.30385	3.29584	10.046	1.9392
112		23.9448	33.2683	36.1435	38.6368	27.1441	32.7304	30.49	28.2275	27.0211	32.819	27.0969	31.8619	30.3509	34.102	26.5176	34.7415	31.2864	29.8803	27.7747	32.3673	31.9343	26.6644	36.5098	28.0276	40	27.1465	33.7092	29.1585	34.4155	33.4784	31.9314	34.2079	27.1751	31.956					9.32346	12.1987	14.6919	3.19926	8.78551	6.54519	4.28269	3.0763	8.87413	3.152
113		22.8679	32.3514	35.6465	40	27.0042	32.0605	29.9843	27.6897	26.0558	32.2741	25.0582	32.2854	28.6294	33.1426	26.0288	35.1954	30.9229	28.5947	27.6354	31.1863	31.2691	27.5582	34.29	27.2853	38.5376	26.9007	32.4347	30.1762	34.2783	34.0761	31.5279	34.0031	25.8649	30.2705					9.48346	12.7785	17.1321	4.13626	9.19257	7.11636	4.82174	3.18783	9.40613	2.19028
114		24.1564	33.4612	39.2476	40	28.549	33.5438	31.2287	28.5023	26.4259	34.1615	26.0172	33.0569	30.1464	33.795	27.592	40	33.2152	30.1581	28.5486	32.8061	34.0757	27.7356	37.23	28.5086	40	27.8483	34.0627	30.2556	33.7051	34.3715	32.4828	34.6711	27.0592	32.0375					9.30477	15.0912	15.8436	4.39256	9.38734	7.07225	4.34584	2.26949	10.0051	1.86076
115		22.1022	32.2038	35.0012	38.0374	26.8036	31.9294	29.0558	26.2573	25.7071	31.2281	24.2673	30.5663	27.8415	32.5116	25.2116	33.1538	30.2425	27.7632	26.014	30.8693	31.3151	26.5547	36.9795	26.3996	36.8112	25.2746	32.3813	27.9467	32.2501	32.1537	30.1968	32.5716	25.4808	30.0481					10.1016	12.899	15.9352	4.70143	9.82717	6.95361	4.15513	3.60486	9.12595	2.16508
116		22.9683	33.7595	35.5027	40	27.1649	31.8006	32.4679	27.9746	25.9077	34.3184	25.9218	33.1292	31.1395	32.8317	27.678	34.7588	31.7173	31.0517	28.0649	31.917	32.2059	27.004	38.5797	27.7552	39.8016	28.1383	33.475	31.4026	32.5138	35.9892	34.2233	35.343	25.8552	31.069					10.7912	12.5345	17.0317	4.1966	8.83233	9.49963	5.00628	2.93945	11.3501	2.95355
117		21.4811	32.4456	35.9632	38.7962	26.2428	31.2496	30.4415	27.0703	25.2164	34.3672	24.4228	31.89	29.7892	32.0262	26.5764	34.1001	30.6173	29.3742	27.115	30.4354	31.3269	26.1785	38.5626	26.2485	40	27.1836	32.2607	29.1585	32.6797	33.4847	31.8109	34.0239	24.9333	30.0119					10.9645	14.4821	17.315	4.7617	9.7685	8.96038	5.58915	3.73521	12.886	2.94169
118		24.1027	34.6598	40	40	27.6728	33.3598	30.9252	28.712	27.2528	33.4096	26.2378	33.675	29.9509	35.3202	26.875	34.5059	31.0467	29.2311	28.7409	32.0654	32.3019	28.2612	35.9681	28.071	39.1843	27.739	32.5093	30.5727	31.6331	34.3493	32.4626	33.5849	27.8868	31.2382					10.5571	15.8973	15.8973	3.57011	9.25714	6.82254	4.60927	3.15007	9.30687	2.13508
119		21.4555	33.0612	34.9686	40	26.8602	31.355	30.0814	26.1067	25.0289	32.2193	23.5952	32.2101	29.1428	31.4498	25.9074	35.8783	30.8788	28.7644	26.1124	30.2869	32.7259	26.3271	40	25.8846	39.395	26.7722	33.4276	29.2254	32.1016	33.8994	31.3428	33.8088	24.5915	29.5928					11.6057	13.5131	18.5445	5.40466	9.89947	8.62595	4.65116	3.57339	10.7638	2.13966
120		24.778	33.3091	40	40	27.9824	33.2721	30.7723	28.8937	27.2543	32.8279	27.3586	32.2315	29.8888	34.4465	26.7604	34.9274	31.9231	29.8663	28.5426	33.2938	32.5287	27.9971	38.9189	28.895	38.6345	27.6888	33.3823	30.6221	32.9493	33.865	32.6215	34.7298	27.4624	32.0533					8.53112	15.222	15.222	3.20438	8.49413	5.99429	4.11573	2.47626	8.0499	2.58063
121		20.261	31.4268	35.0799	38.6702	25.5453	30.5627	28.2573	24.6887	23.6836	31.7462	22.0813	30.7989	27.9531	30.4261	24.8126	33.03	29.1278	27.3178	24.7273	28.7666	31.1068	25.4484	35.93	24.4896	39.9259	25.1446	31.5621	28.0824	32.3372	31.6557	29.7243	31.9924	22.5011	28.3352					11.1658	14.8189	18.4092	5.2843	10.3017	7.99635	4.42774	3.42258	11.4852	1.8203
122		21.7906	31.4936	36.0109	40	26.1606	31.9023	28.9202	26.322	25.405	32.4245	23.9279	30.7575	27.7758	31.2507	25.2781	33.0347	30.0881	27.7587	26.1142	30.6416	31.5162	26.4167	36.4728	26.2789	34.9436	25.5661	31.7546	27.6608	33.6627	31.9478	30.232	33.083	24.7799	30.1707					9.70301	14.2204	18.2094	4.37005	10.1117	7.12963	4.53142	3.61441	10.6339	2.13728
123		23.5912	33.162	36.2678	38.8194	27.5369	32.8426	30.7468	27.9408	26.4994	32.7958	26.028	32.324	30.2462	33.6748	26.6168	34.8989	31.9176	30.0517	27.9986	31.8182	31.8392	27.3914	38.2147	28.1901	40	27.434	33.3312	30.3303	33.0153	34.6068	32.2984	34.0399	26.3925	31.3719					9.57077	12.6766	15.2282	3.94574	9.25137	7.15565	4.34966	2.90816	9.20465	2.43679
124		23.1489	32.6169	35.6302	38.3007	27.4752	32.3879	30.2002	27.6279	26.6924	33.6055	25.3705	32.1446	29.3089	34.552	26.5741	35.1097	30.8416	29.0074	27.3195	31.9331	32.2437	28.1295	36.7227	27.2426	40	27.3258	33.1918	29.4978	32.8383	33.5743	31.5455	33.3952	26.0628	31.2337					9.46798	12.4812	15.1517	4.32623	9.23897	7.05124	4.47896	3.54343	10.4565	2.22161
125		24.5942	32.6947	35.6458	40	27.7445	33.1927	30.5176	28.8918	26.5411	33.7864	27.8224	32.4554	29.3076	35.0334	26.8956	35.1781	32.4407	29.2288	28.7743	33.2366	33.5874	27.5485	38.31	28.8378	40	27.4388	33.6783	29.9982	32.386	34.1409	31.8819	35.8119	26.5883	31.4503					8.10044	11.0516	15.4058	3.15028	8.59845	5.92334	4.29763	1.94685	9.19215	3.22814
126		20.4171	32.215	35.3215	40	26.8825	31.1917	30.7727	26.1898	24.5484	32.9073	24.3827	31.807	29.5766	32.1723	26.1744	33.8085	30.5343	28.9558	25.967	30.8035	31.321	25.415	40	25.6441	39.1366	26.9092	33.6796	31.2311	32.6207	33.0587	31.9385	35.0189	23.5946	29.4615					11.7979	14.9043	19.5829	6.46539	10.7746	10.3556	5.77271	4.13131	12.4902	3.96559
127		22.0553	32.11	37.9616	36.0986	26.0192	32.4754	29.015	26.7919	25.5225	32.3156	24.5471	31.4025	28.3499	32.4366	25.4886	34.2119	29.8451	27.9752	26.405	30.6426	31.1617	27.2108	34.1385	26.1896	39.2709	26.1892	31.9303	28.8552	32.2424	32.5557	30.8642	32.5728	25.3903	30.2355					10.0548	15.9064	14.0434	3.96392	10.4201	6.95976	4.7366	3.4672	10.2604	2.49189
128		23.794	31.564	40	40	28.5822	33.6353	31.0962	28.1339	27.0702	33.9131	25.8166	32.9911	29.6489	33.9921	27.5296	34.8317	32.0182	29.6803	27.8239	32.3294	33.1607	28.4304	37.2045	28.0672	39.8251	27.9962	33.4182	30.5731	34.1507	34.3301	32.2618	34.3147	26.5664	32.416					7.7699	16.206	16.206	4.78819	9.84122	7.30213	4.33983	3.27611	10.119	2.02256
129		22.7128	34.924	36.4633	40	26.8293	32.4216	30.3901	28.4135	26.18	34.0357	25.1802	32.9448	29.742	33.0371	26.9957	35.1826	31.7397	29.9387	28.0783	31.7779	32.6955	27.4579	40	27.2542	39.1143	27.6875	34.019	30.7838	33.3088	34.4704	33.205	35.2302	25.4243	31.179					12.2112	13.7505	17.2872	4.11652	9.70882	7.67729	5.70076	3.46722	11.3229	2.4674
130		21.9926	32.5017	36.0018	40	27.0518	32.1122	29.4994	26.3807	25.3828	32.4067	24.0412	32.245	28.9937	31.9997	26.1342	34.363	30.5501	28.4805	26.2912	30.5484	31.997	27.4688	33.2741	25.9694	38.3843	26.5002	32.7393	29.9622	33.448	33.5327	31.7521	33.3031	25.0554	30.3105					10.509	14.0092	18.0074	5.05918	10.1196	7.50674	4.38804	3.39016	10.4141	2.04862
131		21.4261	31.4409	36.2247	40	25.7772	30.8555	28.8145	26.0161	24.9707	32.1799	24.1106	29.9447	27.8404	31.6832	24.8643	34.2211	29.7263	27.4698	25.7224	30.5501	29.7872	26.0843	35.961	25.7457	37.5258	25.5447	32.0121	27.4041	31.7879	31.7563	29.9312	33.1213	24.5471	29.8547					10.0148	14.7986	18.5739	4.35116	9.42944	7.38842	4.59002	3.54468	10.7538	2.68453
132		22.2788	31.302	34.7637	37.9046	26.0584	31.9174	28.2454	26.1598	25.2157	31.8185	24.9852	30.6022	27.7693	33.0267	25.1291	34.0649	29.8672	27.5052	25.807	30.9608	30.8741	26.5689	38.7626	26.1751	40	25.4043	31.6268	27.7095	32.0847	31.7527	29.9318	32.9504	25.3854	30.2525					9.02319	12.4849	15.6258	3.77956	9.63859	5.96657	3.88101	2.93693	9.53966	2.70638
133		22.3675	31.8356	35.0972	40	33.0672	32.5591	29.36	26.5683	25.7803	32.6283	24.3059	31.1192	28.2	32.1908	25.5262	34.0115	30.0228	27.9064	26.5103	30.6177	31.1001	26.9863	40	26.3435	38.2809	25.677	33.8728	28.4044	31.6297	32.7825	30.7071	32.4551	25.3847	30.3143					9.46808	12.7297	17.6325	10.6997	10.1916	6.99257	4.20081	3.4128	10.2608	1.9384
134		24.7236	33.4302	35.5832	40	28.1281	33.5012	31.4382	29.0181	27.0305	33.8014	27.2231	32.8979	30.2814	34.3531	27.5657	36.5961	33.4714	29.9664	28.9826	33.5103	32.9332	27.4936	37.0351	29.7043	39.4199	27.852	33.7462	30.6605	34.5091	34.0935	32.7589	35.5819	27.2757	31.8221					8.70664	10.8596	15.2764	3.40446	8.77765	6.71463	4.29451	2.30689	9.07781	2.49952
135		23.0382	31.0794	36.3431	40	26.0864	31.3241	29.2153	25.9761	25.0574	31.9981	24.2966	30.603	28.5166	31.5902	25.6009	33.807	30.0544	28.1161	25.9914	30.0444	31.235	25.739	38.1685	26.208	37.5016	25.4836	31.9726	28.4132	32.9681	32.2605	30.6942	33.2464	24.769	30.2524					8.04123	13.3049	16.9618	3.04819	8.28591	6.17713	2.93791	2.01927	8.95996	1.25842
136		22.304	32.8967	37.8942	40	27.0104	32.5449	29.371	27.0208	25.6324	33.2956	24.2828	32.0028	28.7035	32.7091	26.2511	34.9551	30.4993	28.3781	26.9899	30.7137	31.8602	26.9441	36.9741	26.6604	39.3457	26.2981	33.0398	29.2055	30.5289	32.9595	31.1754	33.2354	25.0129	30.1958					10.5927	15.5901	17.696	4.70635	10.2408	7.06693	4.71676	3.32837	10.9916	1.9788
137		23.8829	32.8153	36.5847	38.1343	27.3565	32.5051	29.5244	27.5004	26.7035	32.5606	26.5832	32.0749	28.0527	33.7267	26.1084	34.8165	30.594	28.1442	27.519	31.7696	31.6279	27.4699	32.7682	27.5639	37.8982	26.0087	32.2116	28.8696	32.8007	32.7853	30.8727	33.0309	27.2549	31.0539					8.93241	12.7018	14.2514	3.47358	8.62219	5.6415	3.61755	2.82058	8.67766	2.70027
138		20.7668	30.9466	34.4759	40	25.9209	31.5705	28.4339	25.2695	24.6178	32.3097	23.9522	30.6765	27.9553	30.7882	25.1021	33.4739	29.394	27.7582	25.0342	29.6142	30.8924	25.8856	35.5876	25.4499	39.6014	25.2313	32.0421	27.2627	31.7896	31.7041	29.5431	32.6336	24.3167	29.4858					10.1798	13.709	19.2332	5.15411	10.8036	7.66702	4.5027	3.85094	11.5429	3.18534
139		21.1912	29.8342	33.9639	38.1196	25.8659	31.1587	27.7557	25.3184	24.376	31.314	23.065	30.2917	26.6053	31.573	24.461	31.2187	29.0716	26.6193	25.0952	30.0438	30.8638	26.2651	36.2925	25.2744	39.6655	24.9181	31.2065	27.5918	31.3414	30.7167	28.9413	31.5843	24.3548	29.5924					8.64306	12.7727	16.9285	4.67474	9.96758	6.56449	4.12722	3.18482	10.1229	1.87383
140		20.7823	30.8697	35.382	36.0721	25.4301	31.0233	28.2851	25.9879	24.5379	31.6514	23.3096	31.1145	27.2064	31.1599	24.8429	34.5372	29.6035	27.1373	26.0078	29.7368	30.9506	26.1058	35.4751	25.1922	38.2616	25.1944	31.2681	28.0279	31.1033	31.8072	29.9898	32.0437	24.3032	29.0353					10.0875	14.5997	15.2898	4.6478	10.241	7.50282	5.20558	3.7556	10.8691	2.52733
141		24.5934	33.2691	37.0721	40	28.0488	32.8147	31.0193	28.2392	27.1198	33.0738	27.6139	32.7613	30.1079	34.0152	27.034	34.4293	31.9462	30.111	28.2623	33.0525	32.8269	27.4445	38.7061	29.0733	38.9337	26.9849	33.1505	29.2971	32.6844	35.2394	32.6172	35.0908	27.3406	32.7456					8.67568	12.4786	15.4066	3.4554	8.22125	6.42589	3.64577	2.52639	8.4804	3.02048
142		24.2821	34.1967	36.2922	40	28.1667	33.4054	31.9482	28.6559	27.2179	33.708	27.8069	32.8691	30.2894	34.1164	27.5841	34.2964	32.4348	30.223	28.831	33.1702	31.9567	27.1728	38.558	28.9164	38.9517	28.0578	34.5766	33.3457	32.7247	35.4471	33.6069	35.7891	27.6714	31.877					9.91457	12.0101	15.7179	3.88457	9.12327	7.66605	4.37378	2.93574	9.42587	3.52479
143		24.4464	32.5376	37.809	40	27.1301	32.6071	30.7382	28.4734	27.3701	33.4935	27.9427	32.0864	29.9832	35.0119	26.7827	36.179	31.3599	29.8868	28.2673	32.8068	31.8868	27.4789	36.9999	28.8681	40	27.0693	33.1155	29.5132	32.3381	33.6621	32.3804	36.0166	27.8153	32.0007					8.09119	13.3626	15.5536	2.68367	8.16065	6.29176	4.02693	2.92363	9.04705	3.49631
144		24.6505	33.0249	40	38.0642	28.5841	33.4703	31.7055	29.0858	27.0419	33.5958	27.8782	33.0238	30.3122	34.7602	27.5095	37.8089	32.7191	30.5495	28.8407	33.3003	33.2582	27.5826	40	29.1779	40	27.8172	33.5175	29.9432	32.3627	34.5592	32.4834	36.2753	27.3512	32.3935					8.37443	15.3495	13.4137	3.93361	8.81979	7.05497	4.43531	2.39143	8.9453	3.22769
145		24.0498	33.6507	38.4395	40	27.9303	33.3084	30.4309	27.7854	27.0198	33.4431	26.0914	31.7022	30.1025	34.0478	27.1567	34.5585	31.7568	29.6296	27.3223	32.2188	33.2166	28.1435	40	27.9655	40	27.4804	33.5629	29.6421	32.0748	34.7938	32.7545	34.3256	26.6406	32.046					9.60094	14.3898	15.9502	3.88049	9.25862	6.38118	3.73559	2.97005	9.39337	2.04162
146		22.3314	32.2201	36.3045	38.6103	26.6059	31.9622	29.6518	27.5212	25.8576	33.4398	25.157	31.6311	29.3259	33.2565	26.1343	34.085	30.3917	28.7862	27.1308	31.0946	30.9979	26.7739	37.1845	26.8708	39.0579	26.4518	34.5928	28.8939	33.2291	32.1967	31.0438	33.3169	26.1478	30.687					9.88871	13.9731	16.2789	4.27447	9.63076	7.32042	5.18979	3.52619	11.1084	2.82562
147		23.802	33.0136	35.9598	40	27.6408	32.1925	30.8206	28.2744	26.6085	33.1067	27.2577	31.8168	29.6755	34.296	26.7105	37.718	31.9239	29.6832	28.1159	32.3431	32.6154	27.3161	40	28.3675	39.484	26.8815	33.5033	29.1216	32.1477	33.6778	31.6246	37.8955	26.585	31.6974					9.21158	12.1579	16.198	3.83885	8.39051	7.0186	4.47244	2.80648	9.3047	3.45569
148		22.984	32.7774	37.7952	38.6896	27.7747	32.7843	30.785	27.8306	26.9172	33.7225	25.3802	31.58	29.7914	32.8813	27.0758	35.1624	31.064	29.3926	27.6093	30.986	31.4458	27.4123	36.7675	27.5412	39.2106	27.5169	32.6901	30.3017	32.0061	34.6247	32.8468	33.4515	26.0418	30.953					9.79343	14.8112	15.7056	4.79075	9.80032	7.80106	4.84662	3.93326	10.7385	2.39629
149		22.8201	32.2441	35.1565	38.223	26.8952	32.2368	29.4391	26.905	26.0743	32.6599	25.2856	30.8421	28.6405	33.5287	25.5612	35.5574	31.0823	28.136	26.7083	31.3124	31.8967	26.6196	37.09	27.1248	36.8607	26.1432	32.4528	28.5587	33.4756	32.4324	30.9789	33.3724	25.532	30.8847					9.42409	12.3364	15.4029	4.07519	9.41674	6.61901	4.08492	3.25425	9.83985	2.46552
150		22.4261	33.1057	38.151	38.2212	27.152	32.8249	31.2313	27.623	26.0476	33.6643	25.1891	31.8172	29.3808	32.7913	25.9858	36.4543	31.2667	29.2384	27.3132	31.3242	32.2922	27.2281	37.2028	27.5524	40	27.3159	32.5601	30.347	31.3378	34.8081	32.1791	34.4704	25.4616	30.4684					10.6795	15.7249	15.795	4.72588	10.3988	8.80521	5.19685	3.62152	11.2381	2.76295
151		22.4284	32.7834	36.8077	40	26.6739	32.7458	30.2581	27.2713	25.5712	32.915	24.3422	32.3587	29.3292	32.5223	26.5927	33.6196	31.4643	28.9516	27.2839	31.1191	32.0796	27.5754	38.8575	26.6736	40	27.0761	33.0924	30.1369	32.2607	34.3577	32.266	33.8155	25.4296	30.112					10.3551	14.3793	17.5716	4.24549	10.3174	7.82967	4.84294	3.1428	10.4866	1.91382
152		22.8107	32.6022	38.5183	40	27.7286	33.3234	29.8992	27.7197	26.5356	33.3276	25.226	31.6148	29.3293	33.3651	27.0562	34.3078	30.4263	29.0943	27.3536	31.3869	31.2879	27.6	40	27.1827	40	26.7237	32.1484	29.8366	33.1979	32.9895	31.8106	32.9918	25.8247	30.7517					9.79147	15.7076	17.1893	4.91791	10.5127	7.08853	4.90905	3.72486	10.5169	2.41533
153		22.9251	32.8629	38.6417	38.416	27.8895	32.5393	30.4277	27.3769	26.4044	33.3332	26.2632	32.0204	29.5845	33.1709	26.6905	35.0158	31.424	28.9449	27.3566	31.7184	31.794	26.9042	40	27.3195	39.8271	26.6156	32.5948	31.0537	33.7092	33.0591	31.241	33.9523	26.0339	31.215					9.9378	15.7166	15.4909	4.96438	9.61418	7.50261	4.45175	3.47931	10.4081	3.33808
154		22.4988	33.5886	35.7923	36.6924	27.1349	31.7363	30.5285	27.1631	25.8791	32.9799	25.0146	31.7521	29.5245	33.1298	26.2881	34.1433	31.306	29.2806	27.1702	31.5097	31.5034	26.5079	40	27.2236	38.5266	27.2375	32.8682	30.6682	32.2778	34.6021	32.2916	34.3318	25.5168	30.5111					11.0899	13.2935	14.1936	4.63619	9.23754	8.02977	4.66436	3.38032	10.4811	2.51585
155		22.1452	33.6639	38.2338	38.1602	27.0863	31.8022	31.2006	27.2583	25.792	32.4406	24.5906	31.2272	29.9464	33.2317	26.4642	33.4275	31.2309	29.6014	27.1685	30.763	31.5763	26.7652	36.4879	27.0956	39.8042	27.44	33.5604	30.992	31.1048	34.7667	33.1322	33.6478	24.9313	30.598					11.5187	16.0887	16.015	4.94118	9.65699	9.05544	5.11311	3.64686	10.2954	2.4454
156		24.1272	33.293	35.7454	40	28.4494	33.183	31.186	28.2767	27.0929	34.1086	26.9065	31.8999	29.8906	34.6226	26.6508	35.7188	32.0211	29.4575	28.2367	33.3974	32.9969	27.4936	40	28.9012	38.5916	27.7444	33.2094	30.0615	33.3714	34.9124	32.0758	34.8403	27.3077	31.9026					9.16585	11.6182	15.8728	4.32225	9.05583	7.05887	4.14956	2.96576	9.98148	2.77934
157		20.0266	30.6404	33.7858	35.9975	25.1909	30.1485	28.1952	24.6555	23.5827	31.9947	21.7842	30.0335	27.4124	30.1321	24.648	32.0948	28.846	27.0995	24.3693	28.9776	29.754	25.7359	36.3852	24.1986	39.5762	25.3303	31.4489	27.6639	32.6853	32.2692	29.4327	31.9458	22.9866	28.7388					10.6138	13.7593	15.9709	5.16435	10.1219	8.16864	4.62889	3.55611	11.9681	1.75758
158		20.8609	31.1749	34.5424	38.2911	25.5612	31.0753	28.8178	25.6341	24.7637	32.5951	22.64	31.2733	28.9564	30.7033	26.1998	34.4598	29.004	28.4717	25.4511	29.3173	30.181	26.1281	37.6996	24.432	35.5552	26.1783	30.9128	30.8142	33.7971	33.5432	30.5045	32.0243	23.6325	29.4153					10.314	13.6815	17.4303	4.70034	10.2144	7.95695	4.77323	3.90284	11.7343	1.77911
159		22.6322	33.386	36.5564	39.7573	27.1251	32.8061	30.9681	27.4508	26.1159	34.3987	24.9479	32.0889	29.3768	32.2096	26.7846	34.0158	31.4148	29.4492	27.3363	31.7	32.0714	27.4274	38.1176	27.2302	40	27.3248	33.3432	29.5058	32.0685	34.301	31.6747	34.3272	25.6045	30.859					10.7539	13.9242	17.1251	4.49291	10.1739	8.33591	4.81859	3.48371	11.7665	2.31574
160		23.275	34.4441	38.0569	40	26.0716	31.13	31.0152	28.0121	25.8074	34.1518	25.6343	31.8113	29.4987	32.2952	26.2905	34.8776	31.1981	29.4028	27.6663	32.4251	29.5165	26.8391	40	27.7512	40	27.279	32.9192	29.7315	32.1916	35.3269	32.2311	34.9388	26.4707	30.5631					11.1691	14.7819	16.725	2.79657	7.85503	7.74013	4.73704	2.53235	10.8767	2.35928
162		23.2007	32.7777	36.5886	40	26.938	32.8517	30.1667	27.9116	26.3949	33.4794	25.9426	31.3197	29.0574	32.5859	26.1239	33.8796	31.0646	28.8196	28.1385	32.2075	31.7664	27.7428	38.5066	27.3057	39.8292	26.6989	32.7074	29.4394	32.7188	33.5513	31.9934	33.5567	26.2948	30.5451					9.57702	13.3879	16.7993	3.73732	9.65103	6.96595	4.71087	3.19423	10.2787	2.74187
163		22.2622	32.3624	34.8845	36.0359	26.8104	31.6693	29.4529	26.4633	25.1299	32.7028	24.1275	32.124	29.0564	31.8896	26.4342	34.8903	30.0857	28.6557	26.5192	30.4781	30.5916	26.8356	39.0945	26.3406	40	26.6636	31.6863	29.6818	32.1572	33.7557	31.5042	32.4932	25.2969	29.9372					10.1002	12.6224	13.7737	4.54826	9.40714	7.19073	4.20115	2.86773	10.4406	1.86537
164		23.096	32.6528	34.1039	38.4863	26.7055	32.6875	29.4902	27.087	26.5	32.4545	25.9793	30.9042	28.3715	33.3116	25.728	34.0363	30.8451	28.2919	26.5542	31.9857	31.3826	26.5011	38.6706	27.2353	39.4802	26.2597	32.6046	28.0342	32.0695	32.7791	30.4109	33.8405	26.1749	31.1194					9.55679	11.0079	15.3903	3.60952	9.59156	6.39424	3.99102	3.404	9.35851	2.88331
165		23.5237	33.1301	35.0598	37.9603	26.9006	32.2522	29.8299	27.5352	26.2758	33.1279	26.4902	32.4847	28.9311	33.7854	26.0848	33.8401	32.0742	28.3374	27.3287	31.755	31.9553	26.4487	38.6212	27.9418	40	26.5809	33.5558	28.6306	32.6735	33.8154	31.2385	34.423	26.2949	30.8248					9.60638	11.536	14.4365	3.37685	8.72842	6.30613	4.01144	2.75205	9.60414	2.96647
166		21.7429	34.0726	35.1164	38.1674	26.1927	30.7766	30.4849	26.6156	25.1842	33.1582	24.2591	31.3257	29.7233	31.9857	26.2152	33.8967	31.0274	29.1154	26.0867	30.7372	31.3151	26.2327	35.292	26.0528	37.7585	27.916	32.6759	30.5594	32.2955	35.0373	32.6111	34.0967	24.3092	30.3395					12.3297	13.3735	16.4245	4.44976	9.03371	8.74199	4.87272	3.44127	11.4153	2.51617
167		24.0871	34.2262	40	40	28.128	33.5272	32.6307	28.4776	27.0825	34.6533	27.2388	33.3276	31.6859	33.8719	28.3642	36.8128	32.0266	31.7207	28.6552	33.0233	32.1471	27.714	39.0091	28.8633	39.508	28.6821	33.3227	31.4941	33.5449	36.152	34.4553	36.3273	26.9656	31.8588					10.1391	15.9129	15.9129	4.04092	9.44003	8.54353	4.3905	2.99534	10.5661	3.15162
168		22.4714	32.0944	36.3996	38.2403	26.6745	32.5361	29.2602	26.7463	25.7611	32.8706	24.3736	30.1169	27.9306	31.9972	25.6714	33.8352	29.8951	27.9616	26.7437	30.7671	31.4476	27.1	38.6307	26.3193	38.6243	25.6465	31.5553	28.0987	32.2608	32.6836	30.6567	32.5366	25.5489	30.2674					9.62301	13.9282	15.769	4.20317	10.0647	6.78888	4.27495	3.28979	10.3992	1.90224
169		22.5084	30.1159	36.1784	37.7331	26.2285	31.987	28.6112	26.49	26.1483	32.2632	25.2221	30.5673	27.8968	32.5327	25.3302	33.0278	30.1271	27.3876	26.103	31.169	31.6293	26.866	37.0902	26.9878	39.8324	25.6912	32.1915	27.2006	31.2787	32.1223	30.1654	32.9662	25.6005	30.7354					7.60743	13.67	15.2247	3.7201	9.4786	6.10272	3.98159	3.63983	9.75478	2.71361
170		22.2676	33.0142	37.6241	40	26.9971	31.3802	30.3597	26.6859	25.4157	33.055	25.1378	31.7872	30.1127	33.0694	26.8571	34.1836	31.0537	29.8491	26.695	30.5909	31.9045	26.4003	36.757	26.7391	38.3476	27.025	32.466	29.3978	32.0974	33.8232	32.5692	34.7835	25.1698	30.6791					10.7466	15.3565	17.7324	4.72952	9.11261	8.09206	4.41829	3.14809	10.7873	2.87022
171		23.2462	33.7646	39.0659	38.1399	27.4336	32.3621	31.0145	27.4309	26.2947	34.6607	26.8476	32.2658	29.4836	33.8823	26.8465	35.0938	32.3705	29.2441	27.3015	31.9432	32.1163	27.1055	40	27.6168	40	26.8926	33.6876	28.9017	32.9138	33.1185	31.2096	34.2021	26.2764	31.7483					10.5184	15.8197	14.8937	4.18735	9.11592	7.76829	4.18467	3.04846	11.4145	3.60136
172		22.808	32.2827	37.0727	40	27.7136	33.0585	30.227	27.8422	26.1017	34.0211	25.04	32.2252	29.3038	33.2012	26.8861	34.5917	31.1348	29.3622	27.5837	31.718	32.5182	28.2239	36.5412	27.3211	40	27.3938	32.6942	30.9015	32.7364	35.0604	32.3703	34.7045	26.2307	30.6629					9.47473	14.2647	17.192	4.90561	10.2505	7.41897	5.03416	3.29372	11.2132	2.23199
173		22.134	32.1667	37.3431	40	26.6743	32.7836	29.2809	26.3304	25.2659	32.0738	24.1956	30.6866	28.1256	32.0275	25.4514	33.5239	30.6298	28.1096	26.5428	30.7754	31.4827	26.8678	38.5462	26.5787	39.4751	25.609	32.2547	28.1215	32.9165	32.4473	30.6046	32.9386	25.2131	30.4258					10.0328	15.2092	17.866	4.54033	10.6496	7.14694	4.19639	3.1319	9.9398	2.0616
174		22.2659	31.3252	37.3948	36.2985	26.1774	32.0483	29.1081	26.8067	25.5921	32.4116	24.1922	31.0771	28.111	31.5367	25.2704	34.2241	30.2572	28.0145	26.7886	30.8832	30.9923	27.1048	34.1534	26.4709	37.3757	25.677	32.0265	29.0734	32.6999	32.8288	30.6592	33.1299	24.9851	29.833					9.05932	15.1289	14.0326	3.91147	9.78238	6.8422	4.54082	3.3262	10.1457	1.92635
176		22.4158	33.2102	35.6159	40	26.6629	31.2769	30.293	27.0481	25.5171	32.0694	24.0495	31.4718	29.8893	32.1101	26.7224	34.4535	30.8157	29.495	27.0188	31.0689	30.7667	27.0916	38.1935	26.6298	39.7978	27.5305	32.5507	31.5905	33.1057	34.4925	32.6381	33.4229	25.1119	30.1361					10.7944	13.2001	17.5842	4.24717	8.86117	7.87724	4.6323	3.10137	9.65363	1.63375
177		23.685	31.9557	36.4556	38.5398	27.367	32.6857	30.5461	27.9584	27.0067	33.118	26.1429	31.1329	29.4936	33.351	26.3743	33.6498	31.155	29.1278	27.6844	32.1114	31.5551	27.5402	38.6216	28.2235	38.8178	27.0352	32.5837	29.5455	33.6684	33.6076	31.5661	33.9333	26.5755	31.4019					8.27069	12.7706	14.8548	3.68199	9.00073	6.86113	4.27343	3.32167	9.43302	2.45784
178		23.3077	33.389	37.7394	38.267	27.127	32.8396	31.1036	27.6808	25.7597	33.6323	25.7406	32.2274	30.5356	32.6217	26.6348	33.1896	32.6098	30.4568	27.7333	31.9748	33.2847	26.8629	38.5097	28.3461	40	27.7032	33.5916	29.0224	32.3832	33.9221	32.7055	34.6448	25.9086	31.3162					10.0813	14.4317	14.9593	3.8193	9.53186	7.79586	4.37308	2.45202	10.3245	2.43284
179		22.6896	32.4027	34.9278	38.5283	26.7472	33.0389	28.7251	26.1253	25.9146	31.7875	25.7535	30.2888	27.9457	33.6181	25.3779	33.8458	30.6999	27.6747	26.0226	31.154	31.5281	26.2665	35.6549	26.9898	37.8373	25.5556	32.3331	27.5587	31.8186	31.7664	29.7934	33.2461	25.8414	31.0203					9.71318	12.2382	15.8387	4.05764	10.3493	6.03555	3.43572	3.22504	9.09789	3.06397
180		22.0645	32.7804	35.5483	40	26.4614	31.6339	30.0044	26.7639	25.773	32.6637	25.4208	32.1119	29.345	32.7592	26.5588	33.2018	30.0855	29.1176	26.4635	30.9193	31.229	26.5349	37.3842	26.3957	39.4718	26.8851	32.1067	29.3925	33.5248	34.0476	31.9618	33.7981	25.448	30.4865					10.7159	13.4838	17.9355	4.39694	9.56935	7.93986	4.69943	3.70848	10.5992	3.35629
181		23.8872	31.8591	37.9704	40	27.3102	32.1024	30.2353	27.3802	27.0144	34.1611	26.9263	31.3583	29.2584	33.4149	26.1225	32.828	30.9975	29.0218	27.3266	32.0847	31.8016	27.1558	38.3932	28.1419	40	26.3143	34.0855	28.3418	31.8771	33.9329	31.1968	34.469	27.261	31.9871					7.97195	14.0833	16.1128	3.42299	8.21526	6.34809	3.49304	3.12719	10.274	3.03916
182		23.1517	31.4398	34.323	38.6228	26.3802	31.4765	29.4571	26.7856	26.0348	32.5485	26.1444	31.1256	29.0043	33.0284	25.5632	34.0065	30.9587	28.5128	26.999	30.8845	31.4896	26.3649	37.3038	27.2013	40	26.0254	32.155	27.9386	32.6667	32.3822	31.1719	34.2645	26.0698	30.4278					8.28808	11.1713	15.471	3.22851	8.3248	6.30538	3.6339	2.88306	9.39677	2.99267
183		23.2088	30.2888	34.7767	40	26.4453	32.657	28.5817	26.2653	26.2187	32.528	26.178	30.2493	27.3692	32.3339	24.9616	32.4794	29.8619	27.2666	26.1397	31.4846	30.7415	27.0468	37.1402	26.8413	40	24.9719	31.4443	27.2507	33.5924	31.4994	29.6121	32.6559	26.1859	31.2963					7.08005	11.5679	16.7912	3.23652	9.44823	5.37289	3.0565	3.00995	9.31917	2.96922
184		21.834	32.2772	35.8771	40	26.5047	31.7561	29.7054	26.2531	25.4932	32.2884	24.076	30.4191	28.5969	31.7519	25.7547	33.7986	29.9862	28.3111	26.1518	30.689	31.3765	26.313	37.8013	26.4708	39.6788	26.1975	32.2869	28.6009	31.6624	32.0933	30.4117	33.1725	25.1143	29.9035					10.4432	14.043	18.166	4.67069	9.9221	7.87138	4.41905	3.65918	10.4544	2.24197
185		21.3444	31.1137	35.4817	33.538	26.0046	31.175	29.3237	25.8624	25.0177	32.2051	23.8452	30.5287	27.8224	32.1274	25.004	34.2403	29.8097	27.7754	25.6323	30.4582	31.0164	26.1282	37.5948	26.2192	38.0762	25.6778	31.6061	28.1738	30.9955	32.0937	29.9393	33.2376	24.7534	29.7802					9.76928	14.1372	12.1936	4.66018	9.8306	7.9793	4.518	3.67332	10.8607	2.50074
186		21.2896	30.8111	35.2436	38.1929	25.7854	31.13	28.4238	25.9492	24.9893	31.9897	23.7384	29.6715	27.5376	31.0492	24.7995	32.5008	29.3275	27.3965	25.5989	29.819	30.702	25.8168	39.2141	25.8849	36.196	25.0717	31.4275	27.4054	32.6783	32.123	29.7653	32.5438	24.1876	29.1999					9.52156	13.9541	16.9033	4.49587	9.84046	7.13423	4.65961	3.69979	10.7002	2.44882
187		23.9327	34.0995	37.5055	40	28.0721	33.1623	31.8744	28.8156	26.9138	33.813	26.8612	33.5152	30.9442	34.5198	27.4905	35.7251	31.6935	30.6488	28.5959	34.2511	32.0171	27.3798	40	28.5169	40	27.9489	33.1004	30.2579	33.9425	36.0366	33.9644	35.8053	27.0022	31.8751					10.1668	13.5728	16.0673	4.13947	9.22966	7.94171	4.8829	2.98113	9.88033	2.9285
188		22.2091	31.8158	35.5323	38.349	26.3305	31.8848	29.4954	26.5845	25.5426	32.2553	24.7237	30.0525	28.2913	32.3511	25.7982	33.8062	29.5289	28.283	26.2237	30.6937	30.1469	26.428	36.6063	26.2125	40	25.9104	32.0482	27.9476	31.8782	32.9877	30.8732	32.9436	24.6208	30.467					9.60669	13.3232	16.1399	4.12139	9.67574	7.2863	4.37543	3.33349	10.0462	2.51462
189		22.6413	31.1991	36.0959	38.055	26.0786	31.9284	29.2891	27.1311	25.7199	32.4623	25.271	30.653	27.9321	32.3745	25.5807	33.7768	30.3812	28.0072	26.6384	31.4455	31.2042	26.6521	38.1541	27.0362	40	25.7848	31.9946	27.8654	32.0681	32.3245	30.5218	33.3788	25.4414	30.4208					8.55786	13.4546	15.4137	3.43733	9.28709	6.64785	4.48987	3.0786	9.82106	2.62972
190		22.3092	31.5699	36.9878	38.1085	26.5954	32.1563	29.4007	26.5718	25.8442	32.8338	24.7142	30.3056	28.215	32.0595	25.484	32.484	29.0682	28.1252	26.4761	30.3955	30.5282	26.8306	35.0354	26.3458	40	26.0292	31.7553	27.967	32.4207	32.8002	30.7023	32.4841	25.0173	29.7687					9.26066	14.6786	15.7993	4.28617	9.84706	7.09151	4.26255	3.535	10.5246	2.405
191		23.4182	32.2337	36.9056	40	26.9394	32.5083	30.2148	27.9885	26.7064	33.2361	26.1058	31.757	29.2739	32.893	26.6545	33.5238	31.4281	28.8752	27.7552	31.6795	31.5134	27.2268	37.8356	27.5735	38.9602	26.9458	32.8919	29.8125	32.4611	33.7255	31.7061	33.5217	26.209	30.7728					8.81548	13.4873	16.5818	3.52115	9.09004	6.79653	4.57025	3.28813	9.81782	2.68754
192		23.3533	31.1021	35.9414	40	26.3031	32.1955	29.0437	27.2535	26.4042	32.5279	26.381	30.4068	28.1185	32.5508	25.8539	32.5789	30.2065	27.6977	26.9347	31.3886	30.5762	26.6067	39.0317	27.4171	38.1101	25.5911	31.8282	27.761	33.4433	32.531	30.4839	33.3616	26.8307	30.7266					7.74889	12.5882	16.6467	2.9498	8.84227	5.69043	3.90025	3.05091	9.17463	3.02772
193		22.2691	29.0488	34.2699	38.0803	26.0019	31.1252	28.2171	25.7041	25.4278	31.5371	24.9267	30.0212	26.8042	32.3277	24.2682	31.5455	29.3406	26.9141	25.4179	30.5198	30.8148	26.3707	38.7774	25.9899	40	24.5708	31.1323	26.4615	33.2067	31.2297	29.131	32.0791	25.2503	30.5429					6.77969	12.0008	15.8111	3.73276	8.85608	5.94796	3.43494	3.15864	9.26801	2.65757
194		22.851	34.1506	38.0433	40	26.9665	32.6709	30.7193	28.0852	26.0653	33.6109	25.1907	31.27	29.0932	32.6441	26.3831	33.8522	30.9883	29.0693	27.8829	31.1476	31.5317	27.0091	34.0549	27.4631	39.3353	27.5555	32.1972	30.3009	32.8465	34.6138	32.6446	33.5954	25.041	30.1572					11.2996	15.1924	17.149	4.11555	9.81989	7.86835	5.2342	3.21433	10.76	2.33975
195		23.0632	33.4591	38.7746	40	26.7315	33.2368	30.6143	28.1671	26.2761	35.0406	25.1977	31.619	29.6542	33.0255	26.3624	35.1135	30.989	29.5808	27.6672	31.8694	31.4147	27.2199	36.7959	27.258	39.6979	27.4659	33.2159	30.1193	33.8449	34.1337	32.4052	33.6511	25.9589	30.9814					10.3959	15.7114	16.9368	3.6683	10.1736	7.55116	5.10391	3.21287	11.9774	2.13452
196		23.2302	32.2393	37.5346	38.258	26.4881	32.636	29.9453	27.7339	26.6196	33.2669	25.2132	31.4275	29.6208	32.3076	26.3032	34.2642	30.5872	29.1826	27.7001	31.6462	31.3792	27.6799	34.5902	27.3672	39.3369	26.598	31.9946	29.3763	34.1632	34.0521	32.2385	33.3242	26.403	31.0743					9.00904	14.3044	15.0278	3.25791	9.40577	6.71504	4.50369	3.38937	10.0367	1.98301
197		21.0554	31.5909	35.3215	40	25.7504	30.8378	28.9016	25.8553	24.7859	32.6912	23.1073	30.7641	28.1507	30.5676	25.4686	33.5018	29.2372	27.909	25.6432	29.6929	30.4275	26.3834	38.0944	25.213	35.6307	25.8204	31.1602	28.4542	32.3899	32.886	30.3938	32.1701	23.6912	29.0809					10.5355	14.2661	18.9446	4.69494	9.78238	7.84613	4.79989	3.73049	11.6358	2.05187
199		22.5333	32.6817	36.057	38.0353	26.4	32.188	30.0158	27.2494	25.9019	33.0547	25.0269	31.1276	28.4101	31.9703	26.0918	33.6125	30.1549	28.2418	27.1016	30.9076	30.9048	27.0408	40	26.5087	40	26.277	31.7072	29.297	32.8652	32.6669	31.6347	33.6605	25.5298	30.265					10.1484	13.5237	15.502	3.86673	9.65472	7.48246	4.71608	3.36861	10.5214	2.49356
200		23.5773	32.8148	40	40	27.4342	33.71	30.12	27.6417	26.8247	32.4775	25.8387	31.3989	28.5582	33.0713	25.9511	34.7883	30.5742	28.831	27.4803	31.8499	31.9689	27.4859	38.1723	27.9716	40	26.4637	32.6511	28.6923	31.0155	33.0844	31.1135	34.3048	26.6081	31.144					9.23749	16.4227	16.4227	3.85684	10.1326	6.54268	4.06435	3.24733	8.90019	2.26133
201		23.2667	32.8589	36.6937	40	27.4245	32.4537	31.0317	28.4305	26.3886	34.2149	25.8597	32.0833	29.4957	32.7239	26.8314	35.4072	31.1376	29.7025	28.3481	31.8086	31.8471	27.1646	40	27.8282	40	27.3282	33.2769	29.4422	34.4778	33.9119	32.2368	34.3655	25.6629	30.9808					9.59217	13.427	16.7333	4.15781	9.18698	7.76504	5.16385	3.12195	10.9482	2.59302
202		23.397	32.8465	37.0318	35.764	27.6312	33.3897	30.6622	27.702	26.5866	32.8791	26.0953	31.296	29.9475	32.9919	26.4756	33.552	30.7537	29.9594	27.8771	31.3037	31.1566	27.4225	37.0093	28.1267	39.8834	27.0841	32.64	30.1984	31.0092	33.6905	32.2494	33.7119	26.8617	30.3768					9.44941	13.6347	12.3669	4.23419	9.99263	7.26516	4.30493	3.18952	9.48204	2.69827
203		22.4871	31.8464	35.6967	38.1928	27.1058	32.1779	29.1403	26.5362	26.0057	32.1361	26.1703	30.4825	28.4066	32.5252	25.4235	34.2236	30.2375	27.6724	26.3699	31.2885	31.9294	26.1082	38.478	26.9781	39.2311	25.4334	32.1124	28.2987	31.51	31.8109	30.394	33.6633	26.5437	31.0542					9.35935	13.2096	15.7057	4.61871	9.69085	6.65327	4.04913	3.51858	9.64905	3.68325
204		22.5183	31.2117	36.7935	40	26.2124	32.1349	28.821	26.9533	25.8464	33.3621	25.3048	30.4065	27.5924	32.152	25.2706	33.4621	30.3768	27.7842	26.5693	31.6446	31.3995	27.2224	36.615	26.6596	38.7193	25.3663	31.6196	27.787	31.7915	32.025	30.1924	32.8856	25.898	30.6955					8.69345	14.2752	17.4817	3.69411	9.61666	6.3027	4.43506	3.32812	10.8439	2.78657
205		22.8228	32.9921	37.2094	36.1395	26.2268	32.516	30.0131	27.5068	26.3028	32.4998	24.8911	30.8607	28.8796	32.1496	26.2679	33.8468	30.4432	28.6932	27.6288	31.4441	31.1573	27.5807	37.7003	27.0559	38.6381	26.476	31.9236	29.5162	32.8743	35.2769	31.7957	33.6339	26.6111	30.318					10.1693	14.3866	13.3166	3.40397	9.69316	7.19023	4.68395	3.47998	9.677	2.06824
206		24.2697	32.3389	37.4874	40	27.6885	33.4143	30.1914	27.8589	27.5696	32.9948	27.3141	31.0938	29.0208	33.7143	26.4645	34.8002	30.7949	28.8386	27.4886	31.974	31.7115	27.5791	40	28.343	39.0411	26.7763	32.4808	28.6351	31.3076	33.453	31.2896	33.8811	27.9108	31.6785					8.06914	13.2177	15.7303	3.41875	9.14455	5.92166	3.58918	3.29986	8.72505	3.04442
207		23.1038	31.8564	38.461	38.2371	26.677	32.6911	29.9939	27.5131	26.2245	32.9241	25.5741	31.3232	28.2446	32.4854	25.8432	32.7659	30.7914	28.4543	27.3854	31.6902	31.7773	25.9596	38.7258	27.7197	40	25.9458	32.7911	28.0668	30.7388	32.8943	30.8799	33.1984	26.1773	30.7802					8.75262	15.3572	15.1334	3.57323	9.58739	6.89017	4.40935	3.12073	9.82036	2.47033
208		23.1669	33.2273	38.0086	38.1445	27.4758	32.7073	30.784	27.8884	26.6811	34.2878	25.0625	31.3343	29.6638	33.0219	26.9575	34.7855	31.171	29.582	27.9622	31.986	32.5099	27.738	34.5831	27.5156	39.5564	27.6155	33.3084	29.6638	32.4667	34.9207	32.6308	35.2243	25.9486	30.815					10.0603	14.8417	14.9775	4.30883	9.54037	7.61703	4.72144	3.51419	11.1208	1.89552
209		21.778	30.515	35.5728	40	25.5996	31.5612	28.8424	26.0214	25.2803	32.1167	24.3397	29.8738	27.8001	31.5053	25.1035	32.6725	30.0379	27.3908	25.7884	30.4057	30.8933	25.7276	38.3158	25.8375	40	25.2969	31.4425	27.0316	31.1487	31.8698	30.0016	32.3551	24.9977	29.87					8.73706	13.7948	18.222	3.82159	9.7832	7.06442	4.2434	3.50232	10.3387	2.5617
210		23.0441	31.8405	35.537	38.3461	27.2889	32.3327	30.0278	27.2199	26.3641	32.8973	25.2393	31.2158	28.7726	32.7815	26.1437	33.9026	31.1049	28.4481	27.0698	31.6886	31.6025	27.2018	38.049	27.077	36.5651	26.4332	34.9263	28.5058	32.8225	32.6541	31.1883	33.9074	25.9137	31.1583					8.79647	12.4929	15.302	4.24481	9.28858	6.98378	4.17585	3.32002	9.85323	2.19527
211		22.9597	30.8946	36.1638	38.0635	26.299	32.4472	29.1075	26.6953	26.0749	32.0452	25.7166	30.4922	28.0825	32.4258	25.4473	32.4565	30.1515	27.5649	26.5368	31.0522	31.1713	26.9123	38.5057	26.6047	36.2421	25.2843	31.854	28.0441	31.2343	32.1162	30.1781	33.0014	26.2204	30.7444					7.93487	13.2041	15.1038	3.33927	9.48742	6.14774	3.73559	3.11522	9.08544	2.75687
212		21.9391	32.3249	37.5426	40	26.6195	31.3314	29.5341	26.7803	25.417	33.1558	24.5005	31.3527	28.451	31.6717	25.7819	35.3074	29.4994	28.1863	26.2436	30.165	30.337	26.2373	40	26.0887	38.1823	25.7525	31.1055	27.6973	33.0005	32.9541	30.626	32.8872	24.9896	29.7929					10.3858	15.6035	18.0609	4.68036	9.39232	7.59498	4.84123	3.47787	11.2167	2.56138
213		25.1649	33.321	36.2404	38.3115	27.4865	30.6502	31.0894	28.8588	27.2281	33.5312	27.399	33.2439	30.3254	34.5964	27.2223	34.2226	32.6956	30.0521	29.2754	32.8117	32.0662	27.6174	38.4014	28.6519	38.6525	27.6288	32.0896	29.9737	32.0809	34.6446	33.4465	34.8859	27.9646	31.7899					8.15608	11.0756	13.1466	2.32165	5.48529	5.92453	3.69396	2.06323	8.36636	2.23411
214		22.867	31.0731	36.2293	40	26.4538	32.242	29.9275	27.5973	26.173	33.2827	25.2741	30.7986	28.0533	33.1558	25.5445	33.812	30.3922	28.2045	26.7274	31.7014	31.591	27.3578	38.6193	27.0593	40	25.9085	31.9521	28.3561	33.8275	32.7512	30.5505	33.473	25.9888	31.0655					8.20617	13.3624	17.133	3.58681	9.37507	7.06052	4.73033	3.30607	10.4157	2.40713
215		22.8316	31.0751	35.1523	37.7259	26.2752	31.654	28.6479	26.8348	26.2611	32.0551	25.1358	31.0368	27.9614	33.0465	25.68	32.3293	30.6043	27.2915	26.4204	31.0761	31.4395	27.2408	37.3357	26.7542	39.3081	25.4856	33.3068	27.4142	33.578	31.7836	29.922	33.3549	25.7328	30.8681					8.24341	12.3207	14.8942	3.44358	8.82235	5.8163	4.00315	3.4295	9.22345	2.30412
216		22.3759	31.1195	36.2159	40	26.4298	31.7423	29.0442	26.4637	25.6763	32.5432	24.4432	30.0594	27.5068	32.2014	25.155	32.789	30.1393	27.3961	26.1135	30.5923	30.507	26.5303	38.5393	26.1295	39.5997	25.0434	32.1099	27.4909	31.5823	32.1216	29.9019	32.6388	25.4952	30.4417					8.74355	13.84	17.6241	4.05394	9.36645	6.66826	4.0878	3.30036	10.1673	2.06734
217		22.3957	30.3414	34.7356	37.7007	26.0789	31.8616	27.9446	25.8318	25.4714	31.6874	24.5387	30.137	27.3814	32.341	24.7763	34.0213	29.8252	26.8588	25.6008	30.8514	30.5887	26.3883	38.6552	26.3946	37.9357	24.6927	31.4857	26.9014	32.7152	30.968	29.0819	32.0762	25.6812	30.5425					7.94573	12.3398	15.305	3.68322	9.46586	5.54886	3.43611	3.07569	9.29174	2.14301
218		21.2083	31.9452	34.8948	40	26.3228	31.671	29.2223	25.7667	24.8435	32.7146	23.2331	31.7603	28.7184	31.7693	25.8776	33.9575	30.3479	28.061	25.7049	29.9732	31.3889	26.2538	38.4974	26.1217	39.357	26.0452	33.1885	28.6963	32.7144	32.528	30.9273	32.8592	24.3252	29.6405					10.7369	13.6864	18.7917	5.11448	10.4627	8.01391	4.55832	3.63516	11.5063	2.02472
219		22.7889	32.8535	36.0568	38.6798	27.7363	32.1746	30.3531	27.4823	26.4536	34.3374	25.1608	32.2692	29.4058	34.2179	26.4911	34.2252	31.5142	28.9761	27.3321	31.4265	32.2979	27.7975	38.764	28.8716	40	27.5925	32.8454	29.6658	33.8522	35.2406	33.7467	35.4334	25.7362	32.4551					10.0646	13.2679	15.8909	4.94738	9.38566	7.56417	4.69339	3.66464	11.5484	2.37184
220		22.9121	32.2542	38.1432	36.3624	27.1986	32.8951	30.6071	27.6824	26.3629	33.2577	25.5306	30.9073	29.3187	33.3904	26.4002	34.9177	31.673	29.1998	26.8209	31.7201	31.6783	27.3394	38.5419	27.8208	37.1804	27.056	32.9564	29.365	32.7962	33.6885	31.508	33.9303	26.1254	31.2439					9.3421	15.2312	13.4503	4.28653	9.98303	7.695	4.77032	3.45079	10.3456	2.61851
221		22.9072	33.7044	38.7276	37.6558	27.6294	31.9419	31.4128	27.8898	26.4955	33.3511	25.3046	31.9492	30.3783	33.6942	27.0638	36.5331	31.6621	30.0213	27.6668	31.8425	31.5605	27.5558	38.4688	27.6237	37.1606	27.8157	33.8428	30.316	33.2916	34.8996	33.1138	35.144	25.8994	31.3428					10.7973	15.8204	14.7486	4.72222	9.03477	8.50564	4.98269	3.58835	10.444	2.39742
222		20.588	31.2597	36.5541	36.607	26.0366	30.3643	29.282	25.3552	24.5448	32.78	23.405	30.65	28.33	31.1371	25.3585	33.716	29.5773	28.2199	25.0585	29.4906	30.8241	25.1135	38.608	25.5738	36.7531	25.8729	31.872	27.758	31.1277	31.9132	29.9717	32.7989	23.5917	29.2842					10.6718	15.9661	16.019	5.44862	9.77638	8.69407	4.76722	3.9568	12.192	2.817
223		23.3929	32.7701	36.5991	38.1711	27.4847	33.1417	31.0307	27.7427	27.085	33.3618	25.8612	31.3997	30.1958	33.5844	27.4119	35.34	30.5599	29.8759	27.5349	31.7766	31.3635	27.7079	37.7559	27.9317	38.0059	28.0188	32.9851	30.453	31.7519	34.5205	32.1277	33.613	26.5225	30.8228					9.3772	13.2062	14.7782	4.09184	9.74881	7.63778	4.34978	3.69215	9.96894	2.46835
224		21.57	30.509	34.8139	40	26.1637	31.6957	29.1295	26.0369	24.7684	32.5489	23.5754	31.0365	28.0773	31.8126	25.3269	31.999	30.2721	27.5499	25.6449	30.4525	31.5987	26.1159	34.7639	26.386	30.3606	25.61	31.8503	27.9813	30.517	32.4321	30.5665	33.5953	24.5007	29.8778					8.93904	13.244	18.43	4.59371	10.1257	7.55948	4.46695	3.19843	10.979	2.00547
225		22.6175	33.5054	37.7884	40	26.5462	32.4665	30.4965	27.4194	25.6385	33.1492	24.5467	31.4541	29.2198	32.4106	26.511	34.5501	30.5049	28.8526	27.1709	31.1546	30.8893	27.1138	36.8114	26.9549	38.8612	26.7616	32.0866	30.512	32.9871	34.1332	32.5084	32.9682	25.657	30.4159					10.8879	15.1709	17.3825	3.92874	9.84906	7.879	4.80192	3.02105	10.5318	1.92925
226		23.4544	33.4217	36.9677	36.4383	26.434	31.8026	30.6903	27.7592	26.4069	33.3775	25.7182	31.0878	30.0168	33.0586	26.9094	33.4879	31.8939	29.5508	27.1813	31.9421	30.4275	27.1382	35.2611	27.8571	39.551	27.4349	33.6646	30.7553	30.7374	34.3722	32.7391	34.5454	26.3056	30.9797					9.96728	13.5132	12.9839	2.97957	8.34814	7.23585	4.30476	2.95246	9.92303	2.26382
227		22.4679	33.934	37.0908	40	28.0306	32.36	31.0835	27.8595	25.9352	34.2248	26.2971	32.5279	30.0797	33.4356	27.1659	35.2815	32.2807	29.4851	27.6422	31.9081	32.9558	26.641	36.7826	27.5097	40	27.733	35.6913	31.4333	33.0616	34.4156	32.3019	35.4164	25.4116	31.0546					11.4661	14.6229	17.5321	5.56267	9.89208	8.61565	5.3916	3.46734	11.7569	3.82926
228		23.0852	32.8919	35.8538	38.1951	26.7138	33.2017	30.8405	27.4281	26.4411	33.3294	25.8706	31.7869	29.4429	32.5559	26.9509	34.2121	30.4757	29.634	27.192	31.2999	30.6174	27.6224	38.0945	27.3017	36.4473	27.4946	31.6445	30.2107	33.1827	34.8078	32.2999	32.9578	26.2383	30.6495					9.8067	12.7685	15.1099	3.62855	10.1165	7.75529	4.34284	3.35586	10.2442	2.7854
229		22.1477	33.0756	34.4057	40	27.3292	32.2394	30.5717	27.4181	26.0507	33.0823	25.5012	31.4878	29.52	32.2251	26.0681	33.149	30.6128	28.6245	27.3771	30.4801	31.2114	26.0251	36.2182	27.2522	40	26.4047	32.4256	31.4741	32.0787	33.5143	32.1143	33.9674	25.0527	30.545					10.9279	12.258	17.8523	5.18147	10.0916	8.42398	5.27038	3.90293	10.9345	3.35348
230		22.952	33.1335	36.9357	38.4605	27.2522	32.0976	30.4325	27.6082	26.5219	32.6956	24.9316	31.1705	29.539	32.4833	27.2903	33.37	31.0285	29.3971	27.2586	31.8368	31.4554	27.6367	38.2118	27.062	40	27.4433	33.2849	29.9356	30.9478	33.447	32.0187	33.9585	25.3003	30.94					10.1815	13.9838	15.5085	4.30021	9.14565	7.48053	4.65624	3.56994	9.74364	1.97966
231		21.2442	31.4699	34.3652	40	25.0031	30.6303	29.0612	25.748	24.6567	31.5904	23.1416	30.0054	28.4978	30.2265	25.4211	33.6845	29.0235	28.0248	25.9518	29.2303	29.795	25.8024	36.0208	25.1104	37.8384	25.4941	30.8878	28.3582	30.563	33.3274	31.1412	31.6969	23.662	28.5836					10.2256	13.1209	18.7558	3.75889	9.38607	7.81701	4.50379	3.41249	10.3462	1.89735
232		24.1486	33.359	35.786	40	27.4082	33.2504	29.8505	28.2097	26.6594	33.4316	27.2603	31.317	28.8248	33.1626	26.5116	36.9433	32.1165	28.6478	27.956	32.8003	32.6712	27.5784	35.8067	28.0973	39.8647	26.9424	33.5777	28.8094	32.9557	33.6956	31.4445	34.7435	26.3978	31.6851					9.21037	11.6374	15.8514	3.25962	9.10183	5.70194	4.06107	2.51084	9.28306	3.11177
233		22.68	30.7897	35.7575	38.2088	26.5787	31.8502	29.0524	26.5154	25.8231	31.9024	25.5977	30.907	28.2678	32.702	25.7125	34.3933	30.9693	27.8666	26.1638	31.1371	30.6276	26.3814	40	27.3778	40	25.773	32.4242	27.6199	32.0684	31.7492	29.8358	33.4892	25.8536	30.7557					8.1097	13.0775	15.5288	3.89872	9.17018	6.37234	3.83538	3.14312	9.22234	2.91764
234		22.2353	31.7904	36.1462	40	25.9563	31.6872	29.395	26.1963	25.3397	32.4479	24.5329	30.6021	28.7315	31.9197	25.9444	33.9928	30.3657	28.0831	26.2389	30.6318	31.7942	26.1726	36.4689	26.4561	38.9906	26.0281	32.4875	27.7999	32.118	32.7838	30.7659	33.7619	24.4653	29.7782					9.55513	13.911	17.7647	3.72108	9.45194	7.15973	3.961	3.10439	10.2126	2.29765
235		23.0209	31.8511	36.3896	40	26.7964	32.7441	29.6759	27.617	26.6197	32.2708	25.7419	30.3795	28.6131	33.7322	25.7745	34.3388	30.767	28.2696	27.1487	31.8018	31.7815	27.5563	40	27.286	40	26.3347	33.0475	28.3483	33.7755	32.9689	30.8006	33.9657	25.9177	31.1089					8.83016	13.3687	16.9791	3.7755	9.72318	6.65494	4.59609	3.59877	9.24991	2.72101
236		22.0393	32.3845	34.5837	40	26.3967	31.3498	29.0632	26.1907	25.332	33.4705	23.9807	31.3065	28.3647	31.8405	26.1486	33.7434	30.2591	27.8036	25.8127	30.6399	30.409	26.5586	38.6266	26.4677	40	25.594	32.291	27.9262	33.358	31.9087	30.4977	32.2905	25.2966	30.1939					10.3452	12.5443	17.9607	4.35735	9.31044	7.02394	4.15142	3.29268	11.4311	1.94138
237		21.8847	31.3534	36.8224	40	26.3658	31.2788	28.7522	26.2041	25.253	32.0157	23.9367	31.1922	27.9097	31.9803	25.2782	33.1312	30.2654	27.618	25.9192	30.4015	31.1842	26.6676	38.3569	26.454	39.3473	25.6174	32.0595	27.9223	32.8433	32.2799	29.8363	32.7422	25.1531	29.8986					9.4687	14.9377	18.1153	4.48109	9.39413	6.86746	4.31941	3.36832	10.131	2.05196
238		22.8982	30.7398	34.0545	40	26.0877	32.234	28.2887	26.7097	26.2159	33.2415	24.9451	30.805	27.6324	32.5604	25.3264	33.048	29.5308	27.2418	26.5335	30.9512	31.0916	27.163	38.8286	26.1386	38.7636	24.9203	31.027	27.2869	33.531	31.9332	29.9989	32.1248	26.2442	31.0738					7.84158	11.1563	17.1018	3.18951	9.33578	5.39049	3.81149	3.31773	10.3433	2.04688
239		23.4539	32.4496	39.1869	38.3397	27.0665	32.5536	29.7444	27.3348	26.433	33.1656	25.7135	31.694	28.8997	33.6093	26.1894	34.2537	31.4641	28.5819	27.1843	32.2742	32.1969	27.3253	38.5008	27.9166	40	26.4681	32.726	28.4601	31.8973	33.0665	30.9549	33.8472	26.6439	31.3157					8.99562	15.733	14.8858	3.61262	9.09964	6.29048	3.88084	2.97905	9.7117	2.25954
240		23.732	31.1136	36.9161	40	27.0102	32.2404	29.1428	27.3217	27.2179	32.5429	26.1922	31.0493	28.3336	33.9788	25.9077	33.4111	30.6204	28.1907	26.9281	32.1154	32.2294	27.1645	37.6217	27.3468	40	25.6589	32.849	27.3177	33.3593	32.5214	30.1641	33.1896	26.8123	31.4117					7.38156	13.1841	16.268	3.27824	8.50842	5.41084	3.58967	3.48595	8.81093	2.46019
241		22.608	31.4214	35.8898	40	26.5977	31.738	29.3092	26.6505	25.6724	31.8856	24.4762	30.3086	28.0696	32.0284	25.0639	34.3888	30.5232	28.022	26.7196	30.7774	30.8223	26.9718	39.0763	26.8064	37.4319	26.042	31.7621	28.6342	30.6624	32.8945	31.2401	32.5644	25.6256	30.4564					8.81346	13.2819	17.392	3.98974	9.13002	6.70125	4.04254	3.06445	9.27768	1.86827
242		23.0172	30.6781	36.8903	35.9974	26.3903	31.5895	29.2508	26.8714	26.1459	32.2353	25.3045	30.4317	27.8572	32.8126	25.2075	31.495	29.8231	27.5883	26.3812	31.2476	31.002	26.4698	32.9565	26.426	39.1904	25.1172	31.1518	27.2161	31.4126	31.7994	30.1099	32.5937	26.1576	30.6331					7.66088	13.8731	12.9802	3.37314	8.57228	6.23358	3.85418	3.12869	9.21813	2.28735
243		19.6478	30.4667	35.1232	37.3031	25.0454	29.6509	28.7117	25.4662	23.4743	32.0198	22.1565	29.9978	27.5595	29.4628	25.2017	33.9685	28.9854	27.3875	24.7706	28.6337	29.9703	24.6643	38.3293	24.3812	38.7025	25.1029	31.3029	27.7691	31.2245	31.9192	29.7317	31.8792	22.506	28.2079					10.819	15.4755	17.6553	5.39767	10.0031	9.06394	5.81841	3.82654	12.372	2.50873
244		22.7284	30.9743	35.8899	38.1179	26.674	32.1765	29.3672	26.9328	26.038	32.2065	25.5175	30.5539	27.8689	32.27	25.2794	33.8402	30.2001	27.618	26.5604	30.9025	31.3154	26.5939	38.2245	26.9821	36.995	25.4059	32.1978	28.0125	31.622	32.079	30.4473	33.3577	25.8926	30.1791					8.24586	13.1615	15.3895	3.94559	9.44809	6.6388	4.20436	3.30959	9.47813	2.78912
245		22.9331	31.7842	35.4045	40	25.8223	32.9168	29.5536	27.3415	26.1334	32.2989	25.3099	30.2274	28.1457	32.0332	25.5887	33.95	30.0676	28.0344	26.5931	30.6052	30.5609	27.2616	37.1738	26.9129	38.7791	25.654	31.7623	28.2892	31.6859	33.9655	30.6535	32.3583	25.821	30.1031					8.85101	12.4713	17.0669	2.88917	9.98361	6.62048	4.40839	3.20023	9.36579	2.37675
246		22.4003	30.629	34.6475	37.8433	25.4732	31.6192	28.4414	26.3096	25.5743	32.5872	24.1633	31.6892	27.8352	31.5998	25.4352	33.8035	30.1756	27.1567	26.1592	30.2917	30.5839	26.6001	36.5083	26.2512	38.699	25.0822	31.7584	27.846	32.9069	32.0288	29.9654	32.4204	25.3855	29.7818					8.22868	12.2472	15.443	3.07286	9.21891	6.04113	3.90934	3.17404	10.1869	1.76297
247		24.1456	32.5205	36.3297	38.7781	27.3337	33.3476	29.9286	28.0251	27.0907	33.5774	26.2952	32.0207	29.2614	34.1203	26.1799	34.9538	31.5715	28.6561	27.4979	32.5328	31.8941	28.1505	38.0261	28.1614	40	26.7446	33.708	28.8003	33.0356	32.6007	31.1731	34.5087	27.1967	32.2244					8.3749	12.1841	14.6325	3.18812	9.202	5.78302	3.87951	2.94507	9.43177	2.14964
248		21.8773	31.4939	36.4561	37.9622	25.8328	31.1844	28.0662	26.0007	25.2696	31.9073	23.5693	30.4512	27.3851	31.359	25.2791	32.2114	29.5843	26.6285	25.7863	29.9848	30.3516	26.5468	38.8213	25.6863	38.9781	24.9343	31.4977	27.2055	32.2123	31.3524	29.9201	31.6357	24.3241	30.0145					9.61659	14.5789	16.085	3.95555	9.30718	6.18891	4.12342	3.39237	10.03	1.69203
249		22.771	31.3612	36.7276	40	26.1678	31.7171	29.1928	26.9356	25.9411	32.4348	24.7029	31.5524	28.2171	32.4062	25.6833	32.182	30.0316	27.3803	26.7452	30.6122	30.2892	27.1068	37.2266	26.4521	40	25.6932	31.778	28.5643	33.1522	32.379	30.5337	32.2968	25.3694	30.256					8.59025	13.9567	17.229	3.39679	8.94612	6.42183	4.16462	3.17014	9.66387	1.93198
250		22.6003	31.8695	37.1093	40	26.4352	32.2862	28.7887	26.6197	25.6628	32.8378	25.1299	31.1693	28.0869	32.2043	25.5961	33.5404	30.184	27.8095	26.4616	31.2597	31.1059	26.9808	35.922	26.8857	39.0979	25.6447	32.2613	28.2335	32.7824	32.3254	30.3576	33.3513	25.9284	30.4557					9.26916	14.509	17.3997	3.83486	9.68587	6.1884	4.01938	3.06252	10.2375	2.52961
251		23.138	31.5683	37.9106	40	26.7747	32.1036	28.8941	26.7274	26.1535	32.9633	25.2922	31.1584	28.4969	32.6181	25.7254	34.7831	30.8436	28.1334	26.8467	31.3646	30.1705	26.9159	37.6413	27.3338	39.7266	25.7452	31.9801	28.0508	31.4581	32.094	30.5268	33.2483	26.6927	30.8676					8.43025	14.7726	16.862	3.6367	8.9656	5.7561	3.5894	3.01547	9.82528	2.15415
252		22.1086	31.7975	34.6036	40	26.4416	32.1678	29.1374	26.6229	25.636	33.5455	24.5943	31.8072	28.9872	32.3093	25.9708	34.4508	30.6612	28.632	26.3818	31.0461	30.9477	26.7277	38.0346	26.5328	38.8814	26.1988	32.5382	28.0082	33.8776	32.7234	30.4489	33.3617	25.9593	30.7755					9.6889	12.495	17.8914	4.33298	10.0592	7.02882	4.51433	3.52738	11.4369	2.48574
253		22.3205	32.2943	35.4293	38.0437	27.0999	32.2367	30.0158	26.9166	25.5468	33.3124	24.1526	32.5137	29.844	32.426	26.5257	34.9029	30.0032	29.5705	27.0354	30.5205	30.9749	27.0383	36.6866	26.6021	40	27.0962	31.7682	29.6505	33.1896	34.5765	32.1207	32.911	25.6475	30.6077					9.9738	13.1088	15.7231	4.77934	9.91616	7.69527	4.59609	3.22629	10.9919	1.832
254		23.558	33.5312	35.8664	40	28.18	33.4654	30.5104	27.4129	27.0867	33.0812	26.7184	31.7547	29.2231	33.9631	26.9478	34.0526	31.661	29.1613	27.2214	32.6086	32.9057	27.3173	38.8327	27.4792	39.4532	26.8662	33.8203	29.5286	34.8077	33.6718	31.1896	34.5057	27.4191	32.0371					9.97317	12.3083	16.442	4.62195	9.90732	6.95239	3.85488	3.52871	9.5232	3.16035
255		23.4587	31.9648	35.7394	38.2973	27.0717	32.6806	29.8929	27.2928	26.8782	32.942	26.9543	31.3204	28.4533	32.9683	25.8841	33.7499	31.0836	28.3996	27.0645	31.5266	31.0833	27.2852	36.84	27.4999	38.9018	25.8922	31.7121	29.7323	33.8124	32.4672	30.7914	33.2632	27.2209	30.9851					8.50606	12.2807	14.8386	3.61305	9.22188	6.43425	3.83415	3.41952	9.48332	3.49563
256		23.5774	33.3854	36.7455	38.1533	26.9879	32.4674	30.167	27.3328	26.6229	33.7067	25.9679	31.8569	29.8229	33.5813	26.7055	33.2742	30.1943	29.4914	27.1159	31.5371	31.0438	26.9498	40	27.4668	40	26.575	32.8181	28.6168	32.3335	33.8426	31.5737	34.5598	26.8921	30.8065					9.80798	13.1681	14.5759	3.41051	8.89	6.58958	3.75537	3.04552	10.1293	2.39054
257		22.4139	31.5848	35.7418	40	26.8078	32.0479	28.8177	26.21	25.6352	31.7082	24.6197	31.1608	28.3439	33.4563	25.4251	33.5218	30.3018	28.0426	26.1541	30.8108	31.6211	26.6596	37.9311	26.6162	40	25.6131	32.4444	27.5423	31.8105	32.3821	29.9465	33.2504	25.7048	30.9643					9.17086	13.3279	17.5861	4.39387	9.63405	6.4038	3.79613	3.22131	9.29427	2.20583
258		21.4101	33.1651	35.493	40	27.4034	32.2309	31.2253	26.6563	25.2961	33.3821	24.3345	32.3969	30.109	32.0588	27.1877	40	30.962	29.7934	26.333	30.7891	31.6128	26.2158	40	26.3314	40	27.7764	33.8047	32.7968	32.8825	34.6291	32.8402	34.4841	24.5895	30.2762					11.755	14.083	18.5899	5.99336	10.8208	9.81522	5.24627	3.88606	11.972	2.92445
259		23.0928	31.1018	36.2602	38.149	26.9838	32.2003	29.6979	27.1197	26.4503	32.4688	26.3537	31.1481	28.3218	32.7696	25.8522	34.5284	30.0549	28.066	26.6953	30.9325	30.6895	26.7438	37.5038	26.5941	39.1143	25.8963	31.1846	29.5232	32.2905	32.1247	30.9616	32.9599	26.565	30.7421					8.00908	13.1675	15.0562	3.89105	9.10751	6.60514	4.02694	3.35757	9.37603	3.26095
260		22.2419	31.374	35.3845	40	25.994	32.0781	28.2635	26.484	25.6498	32.2	24.279	30.7901	27.2536	31.7177	25.0867	36.2147	29.5947	27.1841	26.2945	30.8858	30.5824	26.6193	37.1724	25.9497	39.8871	24.8445	31.5442	27.4351	32.6721	31.8957	29.5944	32.5388	25.767	29.9381					9.13213	13.1426	17.7581	3.75213	9.83622	6.02163	4.24211	3.40788	9.9581	2.03711
261		23.3212	29.4763	34.8773	39.7159	25.7183	31.9494	27.8334	26.474	26.4166	32.1202	26.072	30.0778	27.1931	32.6251	24.728	33.054	29.5353	26.6892	26.3169	31.17	30.365	26.872	38.6592	26.3938	38.8901	24.3859	31.8575	26.6063	32.1519	30.7102	29.3144	31.9199	26.6691	30.8244					6.1551	11.5561	16.3947	2.39709	8.62822	4.51219	3.15277	3.0954	8.79896	2.75076
262		22.8939	31.2525	35.1031	37.6646	26.2886	32.0165	29.0894	27.0128	26.1936	32.4668	25.2673	31.1705	28.0935	32.6091	25.7035	34.4683	30.2536	27.903	26.8182	31.1681	31.1055	27.0704	34.952	26.9459	40	25.4444	31.0768	27.6437	32.3384	32.2519	30.3286	32.9589	26.2119	30.6463					8.35863	12.2092	14.7707	3.39465	9.12259	6.19545	4.11894	3.29969	9.57286	2.37341
263		23.0496	32.9028	38.0952	35.9651	26.419	32.9082	30.2082	27.7696	26.2792	32.4189	25.3834	31.911	29.3494	33.5588	26.3159	34.2431	30.9519	28.984	27.4134	31.6599	31.8254	27.4924	38.6624	27.2199	39.4035	26.8292	32.3975	29.6154	32.3595	33.8975	31.9133	34.0915	25.8773	30.6111					9.85326	15.0456	12.9156	3.36939	9.85859	7.1586	4.72	3.2296	9.36928	2.33381
264		22.9643	33.0869	39.1069	40	27.3338	32.3922	30.273	27.7521	26.425	33.3498	25.5413	32.5624	29.6863	33.6576	26.8042	35.7559	31.3478	29.1577	27.4787	32.0093	32.1433	27.5776	36.444	27.0929	39.0802	27.1514	32.9608	29.5138	34.1008	33.235	31.8415	34.4206	26.4574	31.8458					10.1226	16.1426	17.0357	4.36949	9.42789	7.30871	4.78773	3.4607	10.3855	2.57697
265		21.9884	31.1476	36.1113	38.0559	25.7735	31.6838	28.4695	26.3963	25.2612	32.9318	23.5598	30.7325	27.2613	31.6509	25.2698	32.1314	30.0435	26.8316	26.1914	30.2312	30.8914	26.9356	35.8413	25.1911	38.048	24.9803	31.0653	28.0138	31.5745	31.9926	30.2693	32.0694	24.4655	30.0433					9.15921	14.1229	16.0675	3.78504	9.69533	6.4811	4.40785	3.27276	10.9434	1.57136
266		22.1984	31.3224	34.7006	38.3459	26.1478	32.09	28.4625	26.272	25.454	32.391	24.6913	31.0874	27.6848	32.4305	25.1498	32.0835	30.416	27.372	26.1995	30.8194	31.08	26.6924	37.8791	26.1305	40	25.1934	31.9572	27.0479	33.1052	32.2269	29.8139	32.8457	25.2694	30.4166					9.12403	12.5022	16.1475	3.9494	9.89161	6.26411	4.07355	3.25562	10.1926	2.49292
267		22.4385	31.7844	35.794	38.4524	26.2567	31.9114	29.6507	27.1744	26.0756	33.8726	24.7197	31.2817	29.1378	32.5923	26.2222	33.3742	29.6081	28.8784	26.8791	30.7338	30.4468	27.209	35.4802	26.4107	38.9703	26.6449	31.2559	29.1635	33.0613	34.0349	31.6353	32.7956	25.9572	30.3586					9.34593	13.3555	16.0139	3.8182	9.47288	7.21222	4.73586	3.63706	11.4341	2.28123
268		22.0575	30.0414	34.5441	37.8082	25.5848	31.4662	27.8479	25.8236	25.053	31.3407	24.0642	30.1988	27.1749	31.8557	24.7219	32.12	29.2949	27.0666	25.7787	30.7325	30.6106	26.0852	38.5481	25.6798	39.5088	24.4835	30.691	26.4746	32.1743	31.5758	29.4785	32.0249	25.6028	30.135					7.98393	12.4866	15.7508	3.52735	9.40876	5.79044	3.76611	2.99557	9.28327	2.00675
269		20.3199	31.1386	36.2933	40	24.5382	30.1132	28.9788	25.4906	23.9001	32.4729	22.1648	30.8801	28.4354	30.2668	25.5229	31.4943	29.356	28.2979	25.17	29.2312	30.0658	25.7542	38.7733	24.5198	40	26.1336	31.2809	27.6135	30.7405	32.7307	30.8038	32.4838	23.1746	28.5781					10.8187	15.9733	19.6801	4.21826	9.79332	8.65889	5.1707	3.58019	12.153	1.84485
270		22.3155	32.8801	38.0683	40	26.5133	31.9501	29.712	27.195	25.9148	33.611	24.7112	31.8684	28.9312	32.3471	26.4704	34.4561	31.1599	28.66	26.9987	31.0808	32.2308	27.281	38.5219	26.4194	40	26.3572	32.4705	28.6659	31.4883	32.9745	31.417	33.9912	25.5405	30.3704					10.5646	15.7529	17.6845	4.19779	9.63457	7.39651	4.87954	3.59933	11.2955	2.3957
271		22.4075	31.9037	36.0102	38.6277	26.5961	32.2748	29.4682	27.344	26.1211	33.7699	24.6883	31.7226	28.3183	32.6929	26.0554	34.0157	30.7502	28.2708	26.9484	31.266	31.8869	27.7674	34.5379	26.6975	40	26.1017	32.1434	28.99	32.6471	33.3183	31.0056	32.9741	25.6536	30.4468					9.49621	13.6027	16.2202	4.18855	9.8673	7.06069	4.9365	3.71358	11.3624	2.28074
272		22.7516	32.6948	36.2126	38.0892	27.0537	31.8491	30.3536	27.3402	26.0741	34.2904	24.7259	32.8868	29.6457	32.9808	26.96	34.6549	30.9981	29.2642	27.073	31.7804	31.9163	27.4448	38.0418	26.9289	40	27.1154	33.0104	29.5032	33.2299	33.9694	32.2662	35.05	25.3272	30.7177					9.94313	13.461	15.3376	4.30202	9.09744	7.60193	4.58857	3.32244	11.5388	1.97431
274		23.6653	32.6999	34.9339	40	27.5944	32.4758	30.1872	27.4211	27.0211	33.5783	27.3086	31.6641	28.9539	33.8563	26.1484	32.5736	30.921	28.6798	27.0792	31.9863	31.3439	27.0522	38.3651	27.5282	39.3749	26.5394	32.0636	29.7804	32.6824	33.1758	30.9084	33.8234	27.3665	31.1972					9.03466	11.2686	16.3347	3.92911	8.81057	6.52192	3.75588	3.35581	9.91304	3.64334
275		22.6603	31.8693	34.2447	40	26.1416	32.2679	29.798	26.6422	25.9124	32.2878	26.3355	30.8087	28.453	33.1046	25.6775	34.015	30.6475	27.951	26.4099	31.396	31.3091	26.2099	37.0811	27.3221	39.1031	26.0798	31.6217	29.5347	31.9013	32.46	30.7733	33.6666	26.1848	30.0082					9.20902	11.5844	17.3397	3.48131	9.60759	7.13766	3.98189	3.25204	9.62746	3.67513
280		23.9075	33.6631	35.4654	37.1674	28.1541	33.1253	30.7209	28.1651	26.9517	33.2202	27.185	32.3261	29.3681	33.5116	26.1083	34.575	31.5983	28.9259	27.9938	32.3283	32.1966	27.2126	37.8429	28.0847	40	26.7996	32.8727	31.6691	33.1162	33.8654	31.6183	34.6669	27.7334	31.3887					9.75555	11.5579	13.2599	4.24657	9.21773	6.81338	4.25757	3.04413	9.31269	3.27748
286		23.9503	33.0069	36.4263	38.3243	27.4983	33.5132	30.4815	27.7365	27.1187	33.1356	26.2899	32.6851	29.3696	34.2595	26.5906	35.9916	31.211	29.1569	27.5351	32.7174	32.9632	27.9697	36.0135	27.8592	40	26.6787	34.0524	28.7188	32.6046	33.6879	31.5263	34.1209	27.3112	31.6502					9.05663	12.476	14.3739	3.54797	9.56284	6.53121	3.78621	3.16834	9.18528	2.33954
287		22.9813	32.4381	35.5298	40	26.7246	32.312	29.6144	26.7492	26.0209	33.4114	24.7406	31.3515	29.2689	32.4601	26.1891	34.7402	30.8634	28.6969	26.5624	31.4635	31.642	26.935	36.8786	26.832	40	26.4127	32.6422	28.5384	31.7336	32.9382	30.9644	33.8388	26.1692	31.196					9.45673	12.5484	17.0187	3.74324	9.33062	6.63308	3.76787	3.03956	10.4301	1.75928
288		22.7536	32.019	35.0768	40	26.5765	32.2774	29.7209	27.3916	26.0609	32.381	25.0762	31.8152	28.9131	32.2523	25.8836	32.849	30.5303	28.6512	27.0647	31.675	31.2121	27.4733	39.0973	27.0883	39.4641	26.2982	31.6063	28.7935	32.709	33.4172	31.0295	32.9805	26.15	30.5341					9.26543	12.3232	17.2464	3.82285	9.52383	6.96727	4.63803	3.30734	9.62735	2.32255
289		22.5294	30.7587	34.8383	37.8191	25.407	31.3743	29.2273	26.7563	25.7248	33.206	24.5646	31.2496	28.2555	31.8444	26.0168	34.2421	30.3012	28.0846	26.6631	31.3352	30.213	26.8892	37.0757	26.2006	39.6726	25.8556	31.5986	28.5793	31.8767	32.6486	30.679	33.2871	25.8772	30.4601					8.22925	12.3089	15.2897	2.87761	8.84486	6.69783	4.22683	3.1954	10.6766	2.03513
290		22.5965	31.3623	35.3713	36.0723	26.5458	31.6774	29.6503	27.1094	26.2016	32.0737	24.7403	30.7531	28.5443	32.3208	25.8872	33.8796	29.4509	28.2246	26.8039	30.7529	31.2898	27.2919	36.4739	26.68	39.1993	26.1284	31.2908	29.3665	31.6607	32.5015	30.9418	32.594	25.8146	30.2243					8.76586	12.7748	13.4758	3.94932	9.08097	7.05379	4.51295	3.60511	9.47726	2.14386
291		23.4946	31.9558	36.4898	35.7097	26.8565	33.1453	29.8282	27.8498	26.6909	33.1431	26.1391	30.9393	28.3695	32.7304	26.4699	32.6338	31.0331	28.2588	27.4494	32.1197	31.5691	27.5488	36.1249	27.5448	40	25.9828	32.134	28.3825	31.9854	33.1355	31.0476	33.3714	26.439	30.9512					8.46123	12.9952	12.2151	3.36188	9.65067	6.33364	4.35516	3.19628	9.64849	2.64454
292		22.2168	31.5916	34.7642	38.0659	26.5934	31.7224	29.2586	26.5862	25.8392	32.1331	24.3672	30.3817	28.1675	32.1515	25.3636	33.3342	30.1444	27.7021	26.32	30.4568	31.0729	26.6657	35.2364	26.0466	37.0792	25.7865	31.6978	28.3085	31.9152	32.8261	30.7589	32.8953	25.2838	30.2133					9.37478	12.5474	15.8491	4.37656	9.50562	7.04182	4.3694	3.62235	9.91633	2.15044
293		21.5302	30.8232	35.9959	40	24.969	31.8495	27.7443	25.8434	24.889	31.2191	24.2087	29.839	27.2146	31.5658	24.5838	32.9081	30.0953	26.5358	25.2706	30.2554	30.2159	25.687	35.6862	26.1856	39.4901	24.7482	31.9825	26.5123	32.6655	30.7282	29.0158	32.12	24.2312	29.9354					9.29298	14.4657	18.4698	3.43872	10.3192	6.21404	4.31317	3.35871	9.68887	2.67849
294		21.3586	30.2718	34.8057	37.7297	25.2948	30.5815	27.8705	25.6055	24.8076	31.1604	23.5916	30.2393	27.2695	31.6936	24.461	32.546	29.2429	26.66	25.4099	29.7449	30.089	25.65	38.5745	25.5291	37.2851	24.8311	31.2097	27.1101	31.5689	31.154	29.5076	32.2146	24.4082	29.2237					8.91324	13.4471	16.3711	3.93622	9.22289	6.51189	4.24692	3.44897	9.80179	2.23303
295		21.1642	32.0069	36.2941	40	25.8221	31.1179	29.1587	26.2779	24.7133	32.7772	23.2402	31.0626	28.1092	31.7304	25.5397	34.5546	30.1104	27.9026	26.0103	30.1143	30.1595	26.3974	36.7279	25.7293	40	25.9775	31.4671	27.5372	32.7089	32.8992	30.5787	32.5045	24.209	29.3105					10.8427	15.1299	18.8358	4.6579	9.95369	7.99452	5.11375	3.54907	11.613	2.07604
296		21.3557	29.9865	34.0672	35.6673	25.6513	31.4279	28.5954	25.8176	25.2101	31.6796	23.9226	30.3535	27.8043	31.4706	25.3157	32.9798	29.0581	27.4614	25.4354	30.3403	30.6799	26.1487	36.5619	25.5982	38.5029	25.2819	31.3954	27.19	32.8602	31.8738	29.6115	31.8892	24.6484	29.8502					8.63083	12.7116	14.3117	4.2956	10.0722	7.23972	4.46189	3.85439	10.3239	2.56695
297		22.1554	32.8883	35.522	38.1328	26.7871	31.5433	30.3452	26.8386	25.8914	33.0598	24.3327	32.027	29.4048	31.5596	26.6393	34.7701	29.8861	29.3421	26.2228	30.7221	30.7479	27.1449	38.254	26.2418	38.5475	26.799	32.8331	29.7223	31.9188	35.7944	31.5153	33.3004	24.9307	30.2245					10.7329	13.3665	15.9774	4.63167	9.38789	8.18982	4.68313	3.73601	10.9043	2.17726
298		25.3228	33.3228	39.406	38.5733	27.7357	31.9923	31.0999	29.6791	28.0695	34.1045	28.934	32.9673	30.7023	34.9533	27.5709	35.1257	32.3977	30.1185	29.4202	33.332	31.3703	28.1469	38.6353	29.2496	37.7543	27.8308	33.0006	30.4084	34.7067	34.3177	32.8769	35.1865	28.9378	31.9348					7.99992	14.0831	13.2504	2.41288	6.66943	5.77708	4.35631	2.74663	8.78166	3.61118
299		23.2575	33.0835	36.6186	38.3162	27.4194	33.1265	30.5822	27.9078	26.8719	33.3016	25.487	32.9758	29.4644	33.6617	27.0947	35.0585	30.7802	29.2634	27.8944	31.8359	31.5564	27.9464	40	27.7797	40	27.2707	32.9107	29.8371	33.9668	34.191	32.4594	33.7041	26.8162	31.1366					9.82601	13.3611	15.0588	4.1619	9.86903	7.32478	4.65031	3.61448	10.0442	2.22957
300		20.8772	31.0671	34.2085	40	25.4825	31.4202	27.8951	25.2668	24.2974	31.8027	22.8212	30.3269	27.2033	30.75	25.052	32.4471	29.1458	26.6803	24.7888	29.7448	30.2276	25.6786	33.2442	25.3138	38.5613	24.859	31.7744	26.8762	30.3864	31.4208	29.0582	32.0949	24.1739	29.4152					10.1899	13.3312	19.1228	4.60525	10.5429	7.01784	4.38959	3.42021	10.9254	1.94399
301		23.2462	32.6781	38.8935	40	27.1604	33.1932	29.9535	27.1865	26.2338	33.3424	25.4521	31.8309	29.5415	33.5859	26.5512	33.8772	31.234	28.9451	27.2316	31.9806	32.6473	26.7159	36.7422	27.4755	40	26.6417	33.4258	28.8366	31.9491	33.1531	31.1629	34.4297	26.5619	30.9429					9.43189	15.6473	16.7538	3.91413	9.94698	6.70727	3.94025	2.98756	10.0962	2.20591
302		23.2696	32.5499	35.3287	38.3098	26.8144	32.6529	29.2726	27.1996	26.3597	32.317	25.4408	31.8123	28.8964	33.1939	26.1636	34.3687	31.0131	28.5058	27.008	32.039	32.1578	27.8409	34.9206	27.2075	39.0973	26.273	33.5783	27.9061	31.9242	32.8839	30.6255	33.7754	26.3199	31.8504					9.28027	12.059	15.0402	3.54478	9.38328	6.00299	3.93003	3.09013	9.04742	2.17118
303		24.0499	31.7918	35.3872	38.255	26.55	32.5727	28.7864	27.0317	26.5984	32.2107	26.4663	31.1419	28.2705	33.6464	25.6133	33.6023	30.4039	27.6458	27.0624	31.6169	31.4873	27.2325	38.4624	27.1524	40	25.1756	31.6272	27.3647	32.5847	31.9157	30.2102	32.8233	27.2499	31.0576					7.74181	11.3372	14.205	2.50007	8.5228	4.7365	2.9818	2.54847	8.16071	2.41637
304		21.3385	29.6573	33.4894	38.0883	25.5798	31.1452	27.8503	25.3985	24.61	31.7376	23.1228	30.371	27.0354	31.1998	24.6108	33.2136	28.7544	26.6509	25.118	29.6755	30.3771	26.0606	37.1135	25.2563	37.9299	24.5782	31.3389	27.2804	33.2188	31.0767	29.1477	31.4917	24.8297	29.6562					8.31881	12.1509	16.7498	4.24127	9.80669	6.51183	4.06003	3.27151	10.3991	1.78431
305		24.6336	33.1266	38.7195	40	28.4224	34.8798	31.3827	28.859	28.2235	34.3888	27.895	32.884	30.3565	34.6555	28.0658	36.1118	31.7055	29.9799	28.3461	32.7703	32.6377	28.5553	40	28.9094	40	27.986	33.4051	30.4273	34.2688	34.1419	32.0625	33.9088	28.1636	32.2725					8.493	14.0859	15.3664	3.78885	10.2462	6.74908	4.22537	3.58987	9.75517	3.26138
306		22.1886	31.7782	36.4121	40	27.2434	32.6649	29.3797	26.8179	25.8745	32.8556	24.2902	31.7388	28.6795	32.5261	26.2429	34.2198	30.8152	28.3085	26.6836	30.8594	32.0565	27.359	38.2569	26.8275	40	26.0844	32.6478	28.6509	32.9726	32.8243	30.8567	33.5995	25.4251	30.6977					9.58956	14.2235	17.8114	5.05475	10.4762	7.19101	4.62929	3.68586	10.667	2.10155
307		22.0695	31.4304	35.6108	37.6735	26.2686	31.3885	28.3743	26.1666	25.3178	30.3443	23.9954	30.4673	27.5677	31.8249	25.1878	33.0051	29.4888	27.2982	25.8433	30.5028	30.7401	26.5073	38.8492	26.151	39.0379	25.0235	32.0389	27.1202	32.94	31.6797	29.512	32.4086	25.2086	30.1134					9.36081	13.5413	15.604	4.19902	9.31897	6.30477	4.09706	3.24829	8.27471	1.92588
311		23.2394	32.3967	35.7827	40	26.9367	32.4149	29.8129	27.4472	26.5859	33.1352	25.8508	31.7629	28.8425	33.3657	26.6139	33.98	30.7227	28.7317	27.2395	32.0594	32.3882	27.8556	38.5932	27.2677	38.9282	26.2297	32.9975	28.9349	33.0633	33.2406	31.1256	34.1453	26.3916	31.3185					9.15724	12.5432	16.7606	3.69723	9.17547	6.57343	4.20771	3.34642	9.89573	2.61135
312		23.0063	31.0531	35.1972	40	26.7854	32.0178	29.5065	26.9012	26.1004	33.4495	25.4138	31.7832	29.0386	32.9129	26.3091	34.5014	30.667	28.6512	26.8118	31.1337	31.6094	26.832	37.6956	27.1734	39.5061	26.3135	33.0177	28.3679	32.1205	33.2273	30.9364	33.93	26.4492	31.1862					8.04676	12.1909	16.9937	3.77912	9.01155	6.50021	3.89488	3.09414	10.4432	2.40755
313		23.6611	32.6482	35.0268	38.1364	27.1437	32.8972	29.8571	27.3133	26.7573	32.3809	27.3607	31.2295	28.7598	33.7851	26.0084	32.7148	31.4261	28.2134	27.0413	31.9557	31.9643	27.1392	37.8083	27.3812	39.2422	26.2547	32.5932	30.0851	32.7142	31.7244	30.7925	34.5803	27.4158	31.9457					8.98712	11.3657	14.4753	3.48257	9.23609	6.19603	3.65217	3.0962	8.71976	3.6996
317		23.4566	33.0062	34.921	40	27.3761	33.4798	30.2314	27.3626	26.7508	33.4517	26.9329	31.1432	29.3756	33.2661	26.2853	36.1321	30.7203	28.7497	27.0558	31.5093	31.8117	27.1031	38.5375	27.4007	37.6714	26.3555	32.5535	29.5708	32.6674	33.2436	31.7318	33.8102	26.9917	31.67					9.54955	11.4643	16.5434	3.91945	10.0231	6.7748	3.90599	3.29417	9.99509	3.47625
319		23.2267	32.0508	34.1816	40	27.3402	32.9317	30.0995	27.096	26.7877	32.8946	26.4288	31.4248	29.0822	33.1942	26.2629	33.7093	30.8909	28.6973	27.0449	31.9144	31.8281	27.4185	40	27.5542	38.9758	26.5046	32.5089	29.8485	32.0477	32.97	31.2122	33.9555	26.9744	31.6409					8.82413	10.9549	16.7733	4.11354	9.705	6.87284	3.86928	3.56103	9.6679	3.20209
321		22.2809	30.734	35.8023	38.7521	26.6688	31.8977	29.0387	26.5646	25.7739	32.5763	24.1797	31.1139	28.4301	32.0684	25.6698	33.7911	29.5592	28.2284	26.2975	30.5712	31.1467	26.8347	40	26.3014	39.0358	25.614	31.5512	28.2501	31.5071	32.9705	30.4304	32.4148	25.4932	30.4952					8.45308	13.5214	16.4712	4.38787	9.61681	6.75777	4.28367	3.49304	10.2954	1.89877
322		22.4752	31.1428	36.9387	40	26.8366	32.1173	28.824	26.6326	25.9986	33.0477	24.7107	30.8508	28.3419	32.8382	26.0595	34.0428	30.5893	28.1312	26.4037	31.4845	31.951	27.1086	40	26.4621	40	25.6583	32.2345	27.6197	32.1985	32.8556	30.3945	33.6002	25.946	31.0425					8.66755	14.4635	17.5248	4.36143	9.64211	6.34882	4.15741	3.52337	10.5725	2.23554
323		24.412	36.9787	40	40	28.3956	33.2778	32.7342	29.6253	27.0014	35.3066	27.2458	40	31.485	34.2563	28.4362	37.1396	33.58	31.9328	29.2464	33.5936	33.0518	27.8785	38.4975	29.4208	40	28.8461	35.1419	31.4224	32.2715	37.8944	34.3152	37.0767	27.2963	32.4812					12.5666	15.588	15.588	3.98356	8.8658	8.32222	5.21333	2.58938	10.8946	2.83375
324		21.4274	32.3847	35.9908	36.5858	26.1128	31.8179	29.6736	26.3502	25.1531	32.3725	23.6626	30.9348	28.3305	31.6136	25.368	34.148	30.1801	28.2176	26.0713	30.3742	31.1318	26.2956	35.962	26.1338	38.2254	26.4751	32.4161	28.8458	31.8176	32.7369	31.1196	33.2089	24.5265	29.8067					10.9574	14.5635	15.1585	4.68541	10.3905	8.24628	4.92283	3.72576	10.9452	2.23523
325		24.5186	33.012	37.589	40	27.07	32.2655	30.8084	28.4499	26.9788	34.5993	27.5426	31.3891	29.8495	34.4605	26.7522	34.103	32.3365	29.4817	28.4248	33.0644	32.9483	27.6058	40	28.8595	39.1758	27.1098	33.5899	29.2364	30.984	33.3332	32.5293	35.6401	27.7875	31.9649					8.49339	13.0705	15.4814	2.55141	7.74694	6.28985	3.93129	2.46021	10.0807	3.02399
326		22.6951	30.6763	37.5155	40	26.0419	32.3617	29.0002	26.9485	26.0379	32.8032	24.883	30.2699	28.0792	32.166	26.0531	34.1237	30.75	28.1154	26.5853	31.9029	31.3447	27.2104	40	27.1362	40	25.6064	31.8695	27.8195	33.0061	31.8717	30.3566	33.3071	25.9014	30.5644					7.98111	14.8203	17.3049	3.34676	9.66656	6.30505	4.25338	3.34275	10.108	2.1879
327		23.5048	30.8329	37.4339	36.1507	26.1255	32.063	29.0093	27.247	26.6236	33.1375	26.2392	30.2514	27.8081	32.9821	25.7005	33.2089	30.4995	28.0802	27.1777	32.1937	31.6469	27.6185	38.5291	27.3715	40	25.5762	31.4391	27.7571	33.2498	32.0308	30.5073	33.1537	26.8067	30.8871					7.32813	13.9291	12.6459	2.62069	8.55816	5.50447	3.74221	3.11882	9.6327	2.73443
328		23.8717	31.8821	34.5368	38.0258	27.2197	32.9047	29.9136	27.6718	26.739	32.6813	26.2972	31.6882	28.8207	33.3656	25.8806	33.6436	31.1496	28.3159	27.3476	32.1286	31.337	27.5208	36.7373	27.3344	40	26.2135	32.4221	28.7689	31.3353	32.6901	31.333	33.2897	26.9391	31.513					8.01047	10.6651	14.1541	3.34805	9.03302	6.0419	3.80013	2.86735	8.80967	2.42553
329		22.6127	33.3864	34.1827	40	27.1195	31.9543	30.4929	27.2665	26.2931	33.6312	26.2391	31.9209	29.5565	33.1161	26.7014	32.2247	30.9144	28.9927	27.173	31.3211	32.6958	26.7745	35.7435	27.0675	39.1056	26.7567	32.5903	30.1136	31.4331	33.3921	31.9563	34.7254	25.812	30.5467					10.7736	11.57	17.3873	4.50676	9.34157	7.8802	4.65371	3.68036	11.0185	3.62636
330		21.7391	30.8551	36.7125	40	26.2663	31.2553	28.6669	26.2727	25.2323	32.7668	24.2419	29.7436	27.2067	31.7989	24.9451	32.5496	29.8262	27.1089	25.8559	30.3691	30.6962	25.9893	37.1022	25.8744	39.6554	25.0114	31.5678	27.4227	30.5919	31.8891	29.9317	32.6177	24.7535	29.796					9.116	14.9734	18.2609	4.52721	9.51619	6.92785	4.53362	3.49318	11.0277	2.50282
331		21.0956	31.8653	34.8392	40	25.9505	31.0491	28.8488	25.5313	24.7088	31.729	23.2161	30.4487	27.6087	31.8361	24.8282	33.6796	29.7536	27.5491	25.4787	29.9831	30.462	25.7977	37.5261	25.6929	38.0173	25.6778	31.7438	28.1299	30.8911	31.9477	29.7817	33.2279	24.3578	29.6854					10.7697	13.7436	18.9044	4.85484	9.95349	7.75315	4.43569	3.61314	10.6333	2.12046
332		24.4828	31.4143	35.9529	38.5491	26.7131	32.6385	29.4224	26.9665	26.6406	32.9014	27.1957	40	28.0021	32.7853	25.2281	33.3506	30.9368	27.8678	27.1791	32.2315	31.5122	27.3912	38.3639	27.5408	39.4317	25.5767	31.4501	28.1383	32.0058	32.1454	30.4077	33.259	27.6875	30.6557					6.93146	11.4701	14.0663	2.23032	8.15574	4.93963	2.48368	2.15779	8.41864	2.71291
333		23.8849	33.767	35.5424	38.0991	27.9735	32.4745	31.4004	28.4916	27.1348	33.205	28.1517	32.1507	29.7119	34.8092	26.7003	35.3195	31.4866	29.4453	28.1088	31.9981	32.228	27.0245	40	28.3131	38.7715	26.908	33.1276	30.0257	33.8483	34.0871	32.0181	34.2925	27.531	31.9425					9.88209	11.6575	14.2142	4.08854	8.58954	7.51544	4.60672	3.24987	9.32007	4.26682
334		23.7888	30.4704	36.212	40	25.6489	31.4681	28.6839	26.8871	26.4886	32.9408	26.5995	29.996	27.6605	32.7307	25.4149	31.6867	30.2274	27.483	26.9116	31.4919	31.3315	27.2198	38.5489	26.6829	39.2023	25.3106	31.5719	27.0768	32.2151	32.1966	30.5266	32.928	26.8437	31.4943					6.68157	12.4232	16.2112	1.86009	7.67932	4.89512	3.09833	2.69979	9.15196	2.81073
335		22.9091	33.1195	37.8694	40	27.6142	32.5419	30.7385	27.61	26.2987	33.4342	26.2611	31.7979	29.3635	32.327	26.3597	34.196	31.3	29.1536	27.3457	31.6779	31.8343	26.9939	40	27.5981	40	27.2737	32.5681	31.1636	30.9413	33.8792	32.0551	34.4638	26.3468	30.8352					10.2104	14.9603	17.0909	4.70515	9.63287	7.82948	4.70097	3.38961	10.5251	3.35205
336		23.003	29.3445	35.5682	38.1115	26.5607	31.8673	28.8381	27.3013	26.0021	32.7504	25.7367	30.903	28.4504	32.3231	25.896	32.4856	29.1083	28.3875	27.138	31.1495	30.4512	25.6309	38.0616	27.1789	38.8168	25.5707	31.682	28.4675	29.387	32.396	30.655	32.2474	25.9881	30.3937					6.34147	12.5653	15.1085	3.55775	8.86434	5.83507	4.29831	2.9991	9.74743	2.7337
337		22.8798	32.4302	34.6514	38.1636	26.0159	31.7276	29.2715	26.7664	25.9653	32.0407	25.1738	30.5626	28.3922	32.3628	25.3023	34.6963	30.9158	28.0497	26.3929	31.6123	30.2686	26.3581	40	26.5173	39.9199	26.2937	31.9456	28.2827	32.4393	32.9897	30.4283	33.2669	25.8413	30.4658					9.55042	11.7716	15.2838	3.13617	8.84785	6.39173	3.88658	3.08555	9.16088	2.29401
338		21.6487	31.9271	37.1393	36.3218	26.2373	31.4945	29.4436	26.4608	25.2141	32.9925	23.808	30.7805	29.0241	31.4788	26.1186	33.6998	29.953	28.6063	25.9707	30.4885	30.9581	26.4798	33.1814	25.787	39.8393	26.4676	32.4584	28.8024	33.096	32.6808	30.9525	33.0215	24.2348	30.191					10.2783	15.4906	14.6731	4.58858	9.84574	7.79483	4.81212	3.56541	11.3438	2.15929
339		22.168	30.8115	34.2496	40	27.2388	32.6053	28.1069	27.0048	26.1311	32.4441	24.8228	30.4305	28.1801	32.3085	25.9801	34.6335	30.1805	28.0997	26.4343	31.261	31.6529	27.399	37.0075	26.6461	38.7868	25.4541	32.1085	28.4624	35.2799	32.2963	30.127	32.4445	25.511	31.2354					8.64353	12.0816	17.832	5.07089	10.4373	5.93893	4.83681	3.96317	10.2762	2.6549
345		24.1782	34.2923	38.2753	39.5731	28.2125	33.6389	32.7882	40	27.4204	34.0368	27.4213	33.1077	31.2866	34.4782	27.7737	36.287	32.1457	30.7193	28.9287	32.8141	32.4709	27.5806	38.3372	28.9944	40	28.8642	33.6376	34.9088	34.0426	36.6614	34.2194	35.2906	27.6944	32.2644					10.1141	14.0971	15.395	4.03435	9.46073	8.61007	15.8218	3.24225	9.85861	3.24312
346		23.5714	32.1586	36.252	40	27.6253	33.0352	30.5028	27.884	27.0332	33.0426	27.0635	31.8797	29.4367	33.4858	26.8856	34.1827	30.9443	29.1048	27.3947	31.5215	31.9657	27.1294	37.5807	27.8636	39.1493	26.7998	32.7459	30.501	32.0228	33.2549	32.0692	34.1021	27.2184	31.3981					8.58721	12.6806	16.4286	4.0539	9.46379	6.93144	4.31264	3.4618	9.47119	3.49212
347		23.1631	31.5858	34.9007	40	27.3356	32.7119	29.5824	26.8195	26.5368	33.2914	26.7343	31.2779	28.6174	32.8753	25.9333	33.6322	30.422	28.3046	26.533	31.5903	31.5739	26.954	37.0801	27.355	40	26.0651	32.5557	28.8179	32.7009	32.2982	30.4261	33.6627	26.9957	31.0494					8.42278	11.7377	16.8369	4.17256	9.5488	6.41933	3.65647	3.37375	10.1284	3.57127
348		24.2692	33.728	36.93	38.3029	28.3436	33.242	31.0241	28.3635	27.8001	33.7042	27.5513	32.5656	29.9333	35.0022	27.0758	33.0628	32.0591	29.8127	28.1243	32.8199	32.4204	27.8355	38.673	28.7103	39.7396	27.4315	32.4984	31.277	33.9732	34.1709	32.0541	34.7449	28.1614	32.1325					9.45876	12.6608	14.0337	4.07439	8.97277	6.75485	4.09431	3.53088	9.435	3.2821
[truncated: 23 more columns]
